# Supplementary material for: Enhanced subglacial discharge from Antarctica during meltwater pulse 1A
Source: Nat Commun. 2023 Nov 13;14:7327. doi: 10.1038/s41467-023-42974-0 (PMC10643554; doi:10.1038/s41467-023-42974-0)
Supplement: Supplementary file 4 — Supplementary Data 1 [file 41467_2023_42974_MOESM4_ESM.xlsx]

## Sheet: Table S1
Supplementary Dataset S1 | Compiled uranium series data of the deep-sea corals collected from Drake Passage.
Sample Name	Location	Species	Depth (m)	Group	Data Source	Age (years) after initial 230Th correction	2 σ	Age (years) before initial 230Th correction	2 σ	δ234Um (‰)	2 σ	δ234Ui (‰)	2 σ	238U (ppm)	2 σ	232Th (ppt)	2 σ	[230Th/238U] analytical	2 σ
NBP1103-TB02-Bn-1	Burdwood Bank	Balanophyllia	316	Ⅲ	Chen2023	4554	46	4594	24	146.2	1.2	148.1	1.2	4.43	0.01	151	1	0.0473	0.00024
LMG06-05-9-1	Burdwood Bank	Other	318	Ⅲ	B&R2012	13457	76	13490	66	145.6	0.7	151.3	0.7	3.7	0	108	19	0.1329	0.0005
LMG06-05-9-3	Burdwood Bank	Other	318	Ⅲ	B&R2012	13767	68	13774	67	142.8	0.7	148.5	0.8	3.5	0	22	3	0.1352	0.0005
NBP1103-DH07-Cn-21	Burdwood Bank	Caryophyllia	334	Ⅲ	Stewart2021	-51	141	91	3	146.89	1.23	146.87	1.23	5.34	0.01	654	3	0.001	0
NBP1103-DH07-cc-12	Burdwood Bank	Caryophyllia	334	Ⅲ	Stewart2021	2996	1365	4354	28	145.9	1.4	147.2	1.5	4.36	0.01	5107	21	0.0448	0.00028
NBP1103-DH07-cc-7	Burdwood Bank	Caryophyllia	334	Ⅲ	Stewart2021	4318	188	4504	32	145.9	1.4	147.7	1.4	4.54	0.01	731	3	0.0463	0.00032
NBP1103-DH07-cn-8	Burdwood Bank	Caryophyllia	334	Ⅲ	Chen2023	5390	120	5506	28	147	1.2	149.2	1.3	4.42	0.01	448	2	0.0565	0.00028
NBP1103-DH07-cn-12	Burdwood Bank	Caryophyllia	334	Ⅲ	Stewart2021	5811	894	6704	34	146.1	1.2	148.5	1.3	4.92	0.01	3790	15	0.0683	0.00033
NBP1103-DH07-cn-19	Burdwood Bank	Caryophyllia	334	Ⅲ	Stewart2021	8713	306	9014	48	145.3	1.4	149	1.5	4.35	0.01	1139	5	0.0909	0.00046
NBP1103-DH07-cn-17	Burdwood Bank	Caryophyllia	334	Ⅲ	Stewart2021	9211	764	9976	49	145.2	1.3	149	1.4	3.85	0.01	2543	10	0.1002	0.00046
NBP1103-DH07-cc-5	Burdwood Bank	Caryophyllia	334	Ⅲ	Stewart2021	11973	2494	14441	99	143.5	1.4	148.5	1.8	3.7	0.01	7836	31	0.142	0.0009
NBP1103-DH07-cn-1	Burdwood Bank	Caryophyllia	334	Ⅲ	Stewart2021	13329	280	13599	71	141.5	1.3	146.9	1.4	4.14	0.01	966	4	0.134	0.00064
NBP1103-DH07-Bc-08	Burdwood Bank	Balanophyllia	334	Ⅲ	Li2020	13458	273	13724	68	142	1.4	147.6	1.4	4.6	0	1046	4	0.1352	0.0006
NBP1103-DH07-Bn-21	Burdwood Bank	Balanophyllia	334	Ⅲ	Li2020	13691	226	13900	86	143.5	1.4	149.2	1.4	4.9	0	882	4	0.137	0.0008
NBP1103-DH07-Bc-1	Burdwood Bank	Balanophyllia	334	Ⅲ	Li2020	13793	178	13945	94	142.6	1.3	148.2	1.4	4.4	0	575	2	0.1373	0.0009
NBP1103-DH07-Bc-3	Burdwood Bank	Balanophyllia	334	Ⅲ	Li2020	13937	80	13953	78	141.1	1.2	146.7	1.2	3.4	0	49	1	0.1372	0.0007
NBP1103-DH07-cc-20	Burdwood Bank	Caryophyllia	334	Ⅲ	Stewart2021	13939	699	14630	76	141.1	1.3	146.8	1.4	4.37	0.01	2608	10	0.1434	0.00068
NBP1103-DH07-Bc-16	Burdwood Bank	Balanophyllia	334	Ⅲ	Li2020	14081	293	14365	71	142.6	1.3	148.4	1.3	4.5	0	1113	4	0.1412	0.0006
NBP1103-DH07-Bn-2	Burdwood Bank	Balanophyllia	334	Ⅲ	Li2020	14119	76	14132	75	139.7	1.1	145.4	1.2	4.5	0	52	1	0.1387	0.0007
NBP1103-DH07-Bc-12	Burdwood Bank	Balanophyllia	334	Ⅲ	Li2020	14197	92	14217	89	139.6	1.2	145.3	1.2	3.3	0	56	2	0.1395	0.0008
NBP1103-DH07-Bc-20	Burdwood Bank	Balanophyllia	334	Ⅲ	Stewart2021	14271	631	14897	74	140.1	1.3	145.8	1.4	3.99	0.01	2158	9	0.1458	0.00066
NBP1103-DH07-Bc-10	Burdwood Bank	Balanophyllia	334	Ⅲ	Li2020	14435	188	14597	94	142	1.4	148	1.4	3.9	0	556	3	0.1433	0.0008
NBP1103-DH07-Bc-6	Burdwood Bank	Balanophyllia	334	Ⅲ	Li2020	14474	92	14513	83	139	1.2	144.8	1.3	3.2	0	108	1	0.1421	0.0007
NBP1103-DH07-Bc-7	Burdwood Bank	Balanophyllia	334	Ⅲ	Li2020	14649	82	14665	80	139.9	1.2	145.8	1.2	3.7	0	54	1	0.1436	0.0007
NBP1103-DH07-Bc-11	Burdwood Bank	Balanophyllia	334	Ⅲ	Stewart2021	14773	78	14810	68	140.5	1.5	146.4	1.5	3.36	0.01	110	0	0.145	0.0006
NBP1103-DH14-Cn-3	Burdwood Bank	Caryophyllia	727	Ⅲ	Stewart2021	0	254	253	3	148.3	1	148.3	1	4.6	0.01	1014	4	0.0027	4e-05
NBP1103-DH14-cn-11	Burdwood Bank	Caryophyllia	727	Ⅲ	Stewart2021	5	144	149	2	147.7	1.4	147.7	1.4	3.86	0.01	485	2	0.0016	2e-05
NBP1103-DH14-cn-13	Burdwood Bank	Caryophyllia	727	Ⅲ	Stewart2021	63	44	107	2	147.4	1.4	147.5	1.4	4.4	0.01	170	1	0.0011	2e-05
NBP1103-DH14-cn-9	Burdwood Bank	Caryophyllia	727	Ⅲ	Chen2023	80	15	95	2	147.2	1.3	147.2	1.3	3.48	0.01	45	0	0.001	2e-05
NBP1103-DH14-cn-6	Burdwood Bank	Caryophyllia	727	Ⅲ	Stewart2021	133	189	320	11	147.5	1.4	147.6	1.4	3.75	0.01	611	3	0.0034	0.00012
NBP1103-DH14-Cn-22	Burdwood Bank	Caryophyllia	727	Ⅲ	Chen2023	401	51	451	4	148.3	1.2	148.4	1.2	4.39	0.01	194	1	0.0047	4e-05
NBP1103-DH14-Cn-16	Burdwood Bank	Caryophyllia	727	Ⅲ	Chen2023	978	29	1006	8	147.4	1.1	147.9	1.1	3.66	0.01	90	1	0.0105	8e-05
NBP1103-DH14-Cn-4	Burdwood Bank	Caryophyllia	727	Ⅲ	Stewart2021	1324	162	1487	12	147.6	1	148.1	1.1	5.19	0.01	728	3	0.0155	0.00012
NBP1103-DH14-Fc-276	Burdwood Bank	Flabellum	727	Ⅲ	Stewart2021	2450	623	3071	16	147	1	148	1.1	5.7	0.01	3067	13	0.0318	0.00016
NBP1103-DH14-Bc-998	Burdwood Bank	Balanophyllia	727	Ⅲ	Stewart2021	2567	535	3100	16	146.3	1.2	147.4	1.3	4.88	0.01	2252	9	0.0321	0.00016
NBP1103-DH14-Bc-1003	Burdwood Bank	Balanophyllia	727	Ⅲ	Li2020	12600	117	12711	38	144	1.6	149.2	1.6	4.6	0	445	1	0.126	0.0003
NBP1103-DH14-Bn-278	Burdwood Bank	Balanophyllia	727	Ⅲ	Li2020	13072	99	13098	95	140.9	2	146.2	2	4.4	0	103	2	0.1293	0.0009
NBP1103-DH14-Bc-1002	Burdwood Bank	Balanophyllia	727	Ⅲ	Li2020	15368	260	15616	79	140.1	1.1	146.3	1.1	4.7	0	1015	4	0.1523	0.0007
NBP1103-DH14-Fc-277	Burdwood Bank	Flabellum	727	Ⅲ	Li2020	16472	159	16667	95	140	1.1	146.7	1.1	4.1	0	683	3	0.1618	0.0008
NBP1103-DH11-Bn-1	Burdwood Bank	Balanophyllia	764	Ⅲ	Chen2023	9550.62	57.2574	9558.2	56.7784	144.632	1.21016	148.585	1.23729	4.37474	0.00850475	28.9106	1.29952	0.0960939	0.000536943
NBP1103-DH11-Bc-1	Burdwood Bank	Balanophyllia	764	Ⅲ	Chen2023	9950.33	100.174	10029.1	62.0654	142.808	1.19606	146.883	1.22725	4.25116	0.00780144	289.008	2.03412	0.100457	0.000585988
NBP0805-TB04-Dp-A-3	Burdwood Bank	Desmophyllum	816	Ⅲ	B&R2012	66	11	82	3	146.8	0.6	146.8	0.7	3.1	0	43	3	0.0009	0
NBP0805-TB04-BigBeautyA	Burdwood Bank	Desmophyllum	816	Ⅲ	B&R2012	467	20	497	4	145.9	0.6	146.1	0.7	4.5	0	117	2	0.0052	0
NBP0805-TB04-Fn-A-3	Burdwood Bank	Flabellum	816	Ⅲ	Chen2023	3776	59	3832	20	147.5	1	149.1	1.1	4.11	0.01	198	1	0.0396	0.0002
NBP0805-TB04-Dn-A-11	Burdwood Bank	Desmophyllum	816	Ⅲ	B&R2012	4644	168	4892	26	147.2	0.7	149.2	0.8	3.6	0	785	3	0.0503	0.0002
NBP0805-TB04-Dn-A-13	Burdwood Bank	Desmophyllum	816	Ⅲ	B&R2012	5884	44	5935	26	147	0.7	149.4	0.7	3.9	0	175	3	0.0607	0.0002
NBP0805-TB04-Dn-D-6	Burdwood Bank	Desmophyllum	816	Ⅲ	B&R2012	6470	48	6527	29	150.5	0.7	153.3	0.7	3.7	0	186	1	0.0668	0.0003
NBP0805-TB04-Dn-B-4	Burdwood Bank	Desmophyllum	816	Ⅲ	B&R2012	11778	135	11962	54	148.1	0.7	153.1	0.8	3.9	0	629	3	0.1194	0.0004
NBP0805-TB04-Dn-E-003	Burdwood Bank	Desmophyllum	816	Ⅲ	Li2020	11943	63	11987	53	143.2	1.4	148.1	1.5	4.7	0	181	5	0.1191	0.0004
NBP0805-TB04-Dn-A-10	Burdwood Bank	Desmophyllum	816	Ⅲ	B&R2012	16402	310	16848	81	148.4	0.7	155.5	0.9	3.1	0	1218	6	0.1647	0.0006
NBP1103-DH15-Bc-1	Burdwood Bank	Balanophyllia	894	Ⅲ	Li2020	16922	178	17151	96	138.2	1.1	145	1.1	6	0	1188	5	0.1659	0.0008
NBP1103-DH16-Bc-4	Burdwood Bank	Balanophyllia	1419	Ⅱ	Stewart2021	2953	1104	4047	21	146.8	1.2	148	1.3	5.5	0.01	5204	21	0.0418	0.00021
NBP1103-DH16-Bc-15	Burdwood Bank	Balanophyllia	1419	Ⅱ	Stewart2021	3188	955	4143	21	146	1.1	147.3	1.2	5.71	0.01	4696	19	0.0427	0.0002
NBP1103-DH16-Bc-7	Burdwood Bank	Balanophyllia	1419	Ⅱ	Stewart2021	3432	870	4299	22	146.8	1.2	148.3	1.2	4.48	0.01	3356	14	0.0443	0.00021
NBP1103-DH16-Bc-5	Burdwood Bank	Balanophyllia	1419	Ⅱ	Stewart2021	11292	1297	12579	76	145.1	1.7	149.8	1.9	4.41	0.02	4901	20	0.1249	0.00068
NBP1103-DH16-Bc-16	Burdwood Bank	Balanophyllia	1419	Ⅱ	Stewart2021	11594	401	11987	70	143.6	1.9	148.4	2	5.1	0.02	1735	7	0.1191	0.00063
NBP1103-DH16-Bc-10	Burdwood Bank	Balanophyllia	1419	Ⅱ	Chen2023	9993.3	108.294	10088.2	51.8199	144.922	1.13393	149.073	1.16347	4.89549	0.0089912	403.601	1.72781	0.101215	0.000485329
NBP1103-DH16-Fn/c-1	Burdwood Bank	Flabellum	1419	Ⅱ	Stewart2021	11855	555	12398	111	143.5	1.7	148.4	1.8	4.4	0.03	2067	8	0.123	0.00103
NBP1103-DH16-Bc-9	Burdwood Bank	Balanophyllia	1419	Ⅱ	Stewart2021	11879	409	12273	102	144.2	1.8	149.1	1.8	4.23	0.03	1451	6	0.1219	0.00094
NBP1103-DH16-Bc-2	Burdwood Bank	Balanophyllia	1418.5	Ⅱ	Chen2015	14073	206	14211	183	141.6	4.6	147.4	4.9	4.6	0	552	4	0.1397	0.00111
NBP1103-DH19-Fc-01	Burdwood Bank	Flabellum	1515.5	Ⅱ	Chen2015	15823	289	16232	91	142.1	0.4	148.6	0.5	2.8	0	994	4	0.1582	0.00076
NBP1103-DH22-Fn-2	Burdwood Bank	Flabellum	1879	Ⅱ	Chen2023	864	9	870	7	145.5	1.1	145.8	1.1	3.63	0.01	19	0	0.0091	7e-05
NBP1103-DH22-Fn-11	Burdwood Bank	Flabellum	1879	Ⅱ	Chen2023	2175	93	2267	13	145	1	145.9	1	3.98	0.01	319	1	0.0235	0.00014
NBP1103-DH22-Fn-05	Burdwood Bank	Flabellum	1879	Ⅱ	Chen2023	2206	40	2245	12	146.9	1.1	147.8	1.1	5.38	0.01	181	1	0.0233	0.00012
NBP1103-DH22-Bn-2	Burdwood Bank	Balanophyllia	1879	Ⅱ	Chen2023	2597	31	2613	26	144.8	1	145.8	1.1	2.46	0.01	34	0	0.0271	0.00027
NBP1103-DH22-Fn-06	Burdwood Bank	Flabellum	1879	Ⅱ	Chen2023	2751	40	2788	15	145.4	1	146.5	1	3.6	0.01	114	1	0.0289	0.00016
NBP1103-DH22-Fn-08	Burdwood Bank	Flabellum	1879	Ⅱ	Chen2023	2782	37	2815	16	144.3	1.1	145.4	1.1	2.81	0.01	80	0	0.0291	0.00016
NBP1103-DH22-Fn-09	Burdwood Bank	Flabellum	1879	Ⅱ	Stewart2021	4779	356	5131	48	145.4	1.1	147.4	1.1	0.37	0	112	0	0.0526	0.00048
NBP1103-DH22-Fn-10	Burdwood Bank	Flabellum	1879	Ⅱ	Chen2023	5457	81	5531	32	144.8	1	147	1	1.97	0	128	1	0.0566	0.00031
NBP1103-DH22-Bn-1	Burdwood Bank	Balanophyllia	1879	Ⅱ	Chen2023	5623	43	5630	43	144.1	1	146.4	1	3.43	0.01	19	0	0.0575	0.00043
NBP1103-DH22-Fn-07	Burdwood Bank	Flabellum	1879	Ⅱ	Chen2023	6130	48	6167	32	144.1	1	146.6	1.1	0.28	0	9	0	0.0629	0.00031
NBP1103-DH22-Fn-03	Burdwood Bank	Flabellum	1879	Ⅱ	Chen2023	6910	82	6959	65	143.9	1.3	146.7	1.4	2.3	0.01	99	1	0.0707	0.00064
NBP1103-DH22-Fn-12	Burdwood Bank	Flabellum	1879	Ⅱ	Stewart2021	7748	525	8270	49	143.7	1	146.9	1.1	2.63	0.01	1187	5	0.0835	0.00047
NBP1103-DH22-Fn-04	Burdwood Bank	Flabellum	1879	Ⅱ	Li2020	14766	194	14839	179	139.9	1	145.8	1	5.6	0	352	2	0.1452	0.00163
NBP1103-DH22-Fn-04	Burdwood Bank	Flabellum	1879	Ⅱ	Li2020	14832	100	14926	37	139.7	1.6	145.7	1.7	3.8	0	303	0	0.146	0.0003
NBP1103-TB147-Bc-5	Cape Horn	Balanophyllia	450	Ⅲ	Stewart2021	57.0708	1.69001	57.7242	1.55559	146.971	1.0517	146.992	1.05275	3.30534	0.00739389	1.8735	0.402482	0.00060618	1.62599e-05
NBP1103-TB147-Bc-6	Cape Horn	Balanophyllia	450	Ⅲ	Chen2023	182.893	4.16005	186.401	2.23414	147.452	1.09407	147.532	1.09345	3.77736	0.00872486	11.5201	0.424104	0.00195712	2.32519e-05
NBP1103-TB147-Bc-1	Cape Horn	Balanophyllia	450	Ⅲ	Chen2023	221.025	4.01877	224.397	2.18079	146.828	1.09714	146.918	1.09791	4.12901	0.00898673	12.1155	0.364081	0.0023544	2.26121e-05
NBP1103-TB147-Bc-7	Cape Horn	Balanophyllia	450	Ⅲ	Chen2023	382.95	10.3547	392.893	3.14001	145.83	1.09719	145.99	1.09173	3.90294	0.00898022	33.5189	0.489108	0.00411559	3.25721e-05
NBP1103-TB147-Bc-2	Cape Horn	Balanophyllia	450	Ⅲ	Stewart2021	720.284	187.344	907.476	6.66738	146.597	1.3965	146.894	1.40097	4.35765	0.0143052	706.475	3.10802	0.00949068	6.85184e-05
NBP1103-TB147-Bc-3	Cape Horn	Balanophyllia	450	Ⅲ	Chen2023	750.619	14.0394	763.823	4.91307	147.048	1.13126	147.359	1.1305	4.25112	0.00966447	48.7778	0.40193	0.00799659	5.05511e-05
NBP1103-TB147-Bc-8	Cape Horn	Balanophyllia	450	Ⅲ	Chen2023	5627.25	37.2611	5649.71	29.6652	145.675	1.08912	148.013	1.10667	4.19518	0.00914691	81.5534	0.552409	0.0578259	0.000291357
NBP1103-TB147-Bc-4	Cape Horn	Balanophyllia	450	Ⅲ	Chen2023	6599.7	53.4907	6639.64	35.4578	145.769	1.07855	148.511	1.09567	4.27861	0.00930709	148.353	0.770879	0.0676711	0.000346121
NBP1103-DH140-Fc-a(1)	Cape Horn	Flabellum	648	Ⅲ	Li2020	15224	172	15377	80	144.3	1	150.6	1.1	3.2	0	429	2	0.1507	0.0007
NBP1103-DH140-Bc-2	Cape Horn	Balanophyllia	648	Ⅲ	Li2020	16483	404	16856	152	139.7	1.1	146.4	1.1	5.2	0	1699	7	0.1635	0.0013
NBP1103-DH134-Fn-3	Cape Horn	Flabellum	1012	Ⅲ	Stewart2021	242.598	9.83999	251.648	3.80145	146.946	1.1177	147.047	1.11567	3.08266	0.00555052	24.2204	0.539484	0.00264019	3.97218e-05
NBP1103-DH134-Bn-61	Cape Horn	Balanophyllia	1012	Ⅲ	Stewart2021	303.914	4.50779	306.831	3.43541	146.815	1.11735	146.941	1.12291	3.15806	0.00559692	8.01757	0.377892	0.00321817	3.56724e-05
NBP1103-DH134-Bn-59	Cape Horn	Balanophyllia	1012	Ⅲ	Chen2023	307.772	5.02775	308.262	4.9883	146.72	1.13338	146.846	1.13122	3.27846	0.00579075	1.3809	0.652584	0.00323271	5.2261e-05
NBP1103-DH134-Fn-5	Cape Horn	Flabellum	1012	Ⅲ	Chen2023	495.659	5.7527	500.1	3.63425	147.195	1.08877	147.4	1.09112	3.19963	0.00567798	12.3563	0.45242	0.00524241	3.79081e-05
NBP1103-DH134-Fc-476	Cape Horn	Flabellum	1012	Ⅲ	Stewart2021	951.762	20.3037	971.084	6.02297	146.645	1.07203	147.039	1.07749	4.11756	0.00741046	69.1919	0.584238	0.0101536	6.20821e-05
NBP1103-DH134-Fc-547	Cape Horn	Flabellum	1012	Ⅲ	Chen2023	1939.77	12.8875	1946.85	10.7237	143.991	1.14915	144.783	1.1545	3.08031	0.00635441	18.9492	0.477456	0.0202224	0.000108569
NBP1103-DH134-Fc-475	Cape Horn	Flabellum	1012	Ⅲ	Chen2023	2159.74	41.2004	2198.95	12.8364	146.445	1.07558	147.341	1.0807	2.87674	0.00503752	97.821	0.566308	0.0228646	0.000130285
NBP1103-DH134-Fc-542	Cape Horn	Flabellum	1012	Ⅲ	Chen2023	2357.63	18.35	2370.33	13.2585	146.939	1.0565	147.922	1.06606	3.75431	0.00765782	41.411	0.487265	0.0246386	0.00013473
NBP1103-DH134-Fc-547	Cape Horn	Flabellum	1012	Ⅲ	Chen2023	2396.91	17.2086	2400.8	16.7752	145.249	0.947135	146.237	0.950352	3.61459	0.00867382	12.2596	0.406331	0.0249153	0.00017093
NBP1103-DH134-Fc-548	Cape Horn	Flabellum	1012	Ⅲ	Stewart2021	2523.74	34.6304	2555.28	14.4891	145.857	1.00834	146.902	1.016	3.95818	0.00827944	107.963	0.675275	0.0265148	0.000146089
NBP1103-DH134-Fc-550	Cape Horn	Flabellum	1012	Ⅲ	Chen2023	2612.18	22.9353	2629.73	14.5224	145.946	1.00565	147.029	1.01114	3.58288	0.00730133	54.625	0.477688	0.0272809	0.000147727
NBP1103-DH134-Fc-532	Cape Horn	Flabellum	1012	Ⅲ	Stewart2021	3141.29	113.459	3252.94	19.9307	148.248	1.05409	149.571	1.05881	3.39627	0.00695504	330.172	1.6238	0.0337208	0.000200829
NBP1103-DH134-Fc-262	Cape Horn	Flabellum	1012	Ⅲ	Chen2023	3317.79	21.2896	3325.37	19.8912	147.032	1.09006	148.418	1.09843	3.49969	0.00708362	23.0007	0.60538	0.0344243	0.000200412
NBP1103-DH134-Fc-544	Cape Horn	Flabellum	1012	Ⅲ	Chen2023	3911.64	24.5812	3916.6	24.0783	145.976	1.08345	147.6	1.09805	3.81738	0.0082288	16.3375	0.594863	0.0404026	0.000241144
NBP1103-DH134-Fc-538	Cape Horn	Flabellum	1012	Ⅲ	Chen2023	4181.22	35.6002	4207.65	23.8172	147.728	1.07961	149.486	1.0924	3.7692	0.00927371	86.3976	0.685889	0.0434158	0.000238892
NBP1103-DH134-Fc-3	Cape Horn	Flabellum	1012	Ⅲ	Chen2023	5095.55	39.2162	5123.12	27.6924	146.789	1.08759	148.918	1.10135	3.17334	0.00639449	76.2352	0.553623	0.05261	0.000273464
NBP1103-DH134-Fc-543	Cape Horn	Flabellum	1012	Ⅲ	Stewart2021	5336.4	145.823	5479.64	28.0238	147.112	1.02458	149.345	1.03975	4.07155	0.00849423	507.677	2.17755	0.0561994	0.000275558
NBP1103-DH134-Cc-98	Cape Horn	Caryophyllia	1012	Ⅲ	Stewart2021	6389.49	165.529	6552.2	34.8078	145.385	1.11779	148.035	1.13323	4.5813	0.00830781	644.902	2.78278	0.0667822	0.000337633
NBP1103-DH134-Fc-719	Cape Horn	Flabellum	1012	Ⅲ	Stewart2021	6605.2	456.526	7058.4	35.916	145.444	1.06985	148.184	1.10329	3.35107	0.00597716	1317.62	5.4277	0.0717871	0.000347003
NBP1103-DH134-Fc-473	Cape Horn	Flabellum	1012	Ⅲ	Chen2023	7067.63	41.2295	7087.74	36.0434	146.853	1.07017	149.813	1.08762	3.78695	0.00753788	66.8076	0.482142	0.072168	0.000348111
NBP1103-DH134-Bc-206	Cape Horn	Balanophyllia	1012	Ⅲ	Stewart2021	7495.8	184.676	7675.72	41.1305	145.618	1.10106	148.737	1.12537	5.25446	0.0124849	821.679	3.61312	0.0778682	0.000396969
NBP1103-DH134-Bc-603	Cape Horn	Balanophyllia	1012	Ⅲ	Chen2023	7642.59	80.7627	7712.44	40.3176	144.378	1.12669	147.53	1.14807	5.52914	0.010488	335.024	1.56452	0.0781445	0.000387061
NBP1103-DH134-Cc-101	Cape Horn	Caryophyllia	1012	Ⅲ	Stewart2021	7771.24	837.072	8600.74	45.949	148.102	1.0291	151.39	1.10908	3.11066	0.00652202	2237.16	9.49286	0.0870936	0.0004393
NBP1103-DH134-Fc-761	Cape Horn	Flabellum	1012	Ⅲ	Chen2023	8182.9	55.0573	8205.59	50.3466	144.129	1.21087	147.502	1.23697	4.18707	0.0105541	82.2017	1.26974	0.0829435	0.000481217
NBP1103-DH134-Fc-143	Cape Horn	Flabellum	1012	Ⅲ	Chen2023	9099.23	87.6896	9170.21	51.8738	144.212	1.15888	147.969	1.18531	3.03951	0.00625363	186.882	1.1777	0.0923139	0.000490187
NBP1103-DH134-Bc-614	Cape Horn	Balanophyllia	1012	Ⅲ	Stewart2021	9129.86	398.98	9524.38	50.3255	146.396	1.06755	150.222	1.10606	4.61179	0.0099485	1581.37	6.72247	0.0959169	0.000476822
NBP1103-DH134-Fc-758	Cape Horn	Flabellum	1012	Ⅲ	Stewart2021	9170.56	231.012	9391.17	65.6325	142.606	1.21007	146.35	1.24065	3.13192	0.00756488	598.901	3.72117	0.0943127	0.00062207
NBP1103-DH134-Cc-94	Cape Horn	Caryophyllia	1012	Ⅲ	Stewart2021	9476.55	288.075	9760.71	50.8784	146.102	1.10101	150.069	1.1351	4.84095	0.010458	1194.25	5.15352	0.0981707	0.000482844
NBP1103-DH134-Bc-202	Cape Horn	Balanophyllia	1012	Ⅲ	Stewart2021	10132.8	330.917	10457.7	55.3739	144.288	1.07544	148.48	1.11115	4.92782	0.0101308	1391.21	5.89354	0.104696	0.000518818
NBP1103-DH134-Bc-611	Cape Horn	Balanophyllia	1012	Ⅲ	Stewart2021	10141.9	367.055	10504.1	56.7158	144.808	1.04404	149.019	1.08068	5.06068	0.0107546	1592.47	6.69943	0.105187	0.000533291
NBP1103-DH134-Cc-95	Cape Horn	Caryophyllia	1012	Ⅲ	Stewart2021	10177.8	550.763	10725.8	55.6345	147.849	1.0818	152.163	1.12824	3.91366	0.0083673	1868.53	7.88121	0.107593	0.00052237
NBP1103-DH134-Cc-95	Cape Horn	Caryophyllia	1012	Ⅲ	Stewart2021	10177.8	550.763	10725.8	55.6345	147.849	1.0818	152.163	1.12824	3.91366	0.0083673	1868.53	7.88121	0.107593	0.00052237
NBP1103-DH134-Fc-135	Cape Horn	Flabellum	1012	Ⅲ	Li2020	12377	142	12486	91	144.8	1.9	149.9	2	3.2	0	303	3	0.124	0.0008
NBP1103-DH134-Fc-762	Cape Horn	Flabellum	1012	Ⅲ	Li2020	12392	92	12422	86	142.6	1.4	147.7	1.4	3.3	0	88	2	0.1231	0.0008
NBP1103-DH134-Fc-159	Cape Horn	Flabellum	1012	Ⅲ	Li2020	12430	84	12475	71	145.7	1.2	150.9	1.2	4	0	159	2	0.124	0.0007
NBP1103-DH134-Fc-545	Cape Horn	Flabellum	1012	Ⅲ	Li2020	12457	97	12504	85	142.9	1.1	148.1	1.1	2.6	0	108	1	0.1239	0.0008
NBP1103-DH134-Fc-367	Cape Horn	Flabellum	1012	Ⅲ	Stewart2021	12463.9	71.2802	12495.5	63.7717	145.234	1.02328	150.443	1.05461	3.12382	0.00542914	85.9724	0.468695	0.124105	0.000590301
NBP1103-DH134-Fc-367	Cape Horn	Flabellum	1012	Ⅲ	Li2020	12464	71	12496	64	145.2	1	150.4	1.1	3.1	0	86	0	0.1241	0.0006
NBP1103-DH134-Fc-362	Cape Horn	Flabellum	1012	Ⅲ	Stewart2021	12486.9	145.009	12615.8	65.2705	143.711	1.0446	148.873	1.079	2.9234	0.00521962	326.673	1.41277	0.125063	0.000603576
NBP1103-DH134-Fc-362	Cape Horn	Flabellum	1012	Ⅲ	Li2020	12487	145	12616	65	143.7	1	148.9	1.1	2.9	0	327	1	0.1251	0.0006
NBP1103-DH134-Fc-136	Cape Horn	Flabellum	1012	Ⅲ	Li2020	12487	174	12644	73	143.3	1.2	148.5	1.2	3.6	0	496	3	0.1253	0.0007
NBP1103-DH134-Fc-759	Cape Horn	Flabellum	1012	Ⅲ	Stewart2021	12517.1	293.722	12798.3	82.7568	144.874	1.14887	150.092	1.18945	2.85537	0.00619006	697.587	3.51403	0.126903	0.000767768
NBP1103-DH134-Fc-369	Cape Horn	Flabellum	1012	Ⅲ	Stewart2021	12558.1	247.296	12780.4	108.315	149.221	1.03963	154.609	1.07296	3.60107	0.00630508	698.657	2.89946	0.127227	0.00100658
NBP1103-DH134-Fc-763	Cape Horn	Flabellum	1012	Ⅲ	Li2020	12620	90	12670	75	142.5	1.3	147.7	1.3	3.9	0	171	2	0.1254	0.0007
NBP1103-DH134-Fc-16	Cape Horn	Flabellum	1012	Ⅲ	Stewart2021	12692.6	250.323	12925.7	92.122	145.165	1.0836	150.467	1.12246	3.25977	0.00713661	661.152	4.0572	0.128133	0.000849884
NBP1103-DH134-Fc-529	Cape Horn	Flabellum	1012	Ⅲ	Stewart2021	13644.6	1107.84	14746.7	75.3702	144.049	1.1482	149.715	1.2745	2.92257	0.0058622	2782.24	11.6474	0.144895	0.000676315
NBP1103-DH134-Fc-779	Cape Horn	Flabellum	1012	Ⅲ	Li2020	14178	100	14231	85	143	1	148.9	1.1	4.4	0	202	2	0.14	0.0008
NBP1103-DH134-Fc-144	Cape Horn	Flabellum	1012	Ⅲ	Li2020	14232	160	14371	81	141.3	1.2	147.1	1.2	4.2	0	508	2	0.1411	0.0007
NBP1103-DH134-Fc-536	Cape Horn	Flabellum	1012	Ⅲ	Li2020	14260	101	14329	73	141.6	1.1	147.4	1.1	3	0	180	1	0.1407	0.0007
NBP1103-DH134-Fc-145	Cape Horn	Flabellum	1012	Ⅲ	Stewart2021	14271.3	208.871	14454	100.407	147.879	1.83792	153.964	1.90563	4.21588	0.0132053	672.913	4.16622	0.142685	0.000897027
NBP1103-DH134-Fc-372	Cape Horn	Flabellum	1012	Ⅲ	Stewart2021	14279.1	77.9893	14308.9	71.8959	142.213	1.01925	148.067	1.05517	3.16269	0.00619636	81.7117	0.427969	0.140629	0.00065264
NBP1103-DH134-Fc-676	Cape Horn	Flabellum	1012	Ⅲ	Stewart2021	14413.9	121.96	14510.7	74.3984	142.277	1.16758	148.193	1.20685	3.40554	0.00676253	286.08	1.30972	0.142497	0.000667911
NBP1103-DH134-Fc-527	Cape Horn	Flabellum	1012	Ⅲ	Li2020	14491	180	14656	73	141.6	1.1	147.5	1.1	4.1	0	582	2	0.1438	0.0007
NBP1103-DH134-Fc-528	Cape Horn	Flabellum	1012	Ⅲ	Stewart2021	14520.7	245.611	14753.2	74.2524	142.402	1.05789	148.367	1.09978	4.23428	0.00805702	855.391	3.61292	0.144744	0.000666022
NBP1103-DH134-Fc-552	Cape Horn	Flabellum	1012	Ⅲ	Stewart2021	14530.2	232.763	14750.9	76.3786	145.644	1.15542	151.75	1.20178	3.31695	0.00662938	635.342	2.72965	0.145141	0.000688926
NBP1103-DH134-Fc-760	Cape Horn	Flabellum	1012	Ⅲ	Li2020	14531	108	14581	95	141.4	1.2	147.3	1.2	3.7	0	162	1	0.143	0.0009
NBP1103-DH134-Fc-534	Cape Horn	Flabellum	1012	Ⅲ	Li2020	14570	310	14869	82	141.1	1.4	147	1.5	3	0	771	3	0.1456	0.0007
NBP1103-DH134-Fc-522	Cape Horn	Flabellum	1012	Ⅲ	Stewart2021	14616.6	529.556	15138.6	80.3366	142.606	1.08631	148.621	1.1481	3.10725	0.0061008	1410.04	5.87043	0.14831	0.000723446
NBP1103-DH134-Bc-441	Cape Horn	Balanophyllia	1012	Ⅲ	Stewart2021	14636.6	206.212	14825.3	84.3996	141.674	1.10906	147.656	1.15404	4.4184	0.00943558	721.789	3.14698	0.14531	0.000759145
NBP1103-DH134-Bc-434	Cape Horn	Balanophyllia	1012	Ⅲ	Stewart2021	14731.3	346.708	15067.6	78.3977	142.496	1.09426	148.555	1.14509	4.68052	0.00979882	1364.65	5.79109	0.147642	0.000705304
NBP1103-DH134-Fc-363	Cape Horn	Flabellum	1012	Ⅲ	Li2020	14749	143	14861	88	141	1.3	147	1.3	4.1	0	399	2	0.1456	0.0008
NBP1103-DH134-Fc-138	Cape Horn	Flabellum	1012	Ⅲ	Stewart2021	14852.6	780.726	15626.2	107.785	141.521	2.05793	147.588	2.15953	3.43614	0.010268	2292.49	10.9577	0.152617	0.000939392
NBP1103-DH134-Bc-209	Cape Horn	Balanophyllia	1012	Ⅲ	Stewart2021	14857.8	278.669	15126	77.8273	140.658	1.10726	146.691	1.15343	4.91849	0.00932525	1140.15	4.76903	0.147934	0.000698357
NBP1103-DH134-Bc-631	Cape Horn	Balanophyllia	1012	Ⅲ	Stewart2021	14881.3	599.055	15473.5	77.0775	142.652	1.04742	148.779	1.1156	12.0104	0.0247789	6173.38	25.7778	0.151376	0.000686513
NBP1103-DH134-Bc-437	Cape Horn	Balanophyllia	1012	Ⅲ	Li2020	14944	229	15160	75	142	1	148.2	1.1	7.3	0	1361	6	0.1484	0.0007
NBP1103-DH134-Bc-227	Cape Horn	Balanophyllia	1012	Ⅲ	Li2020	15111	158	15243	85	141.1	1.2	147.3	1.3	4.6	0	530	2	0.1491	0.0008
NBP1103-DH134-Bc-688	Cape Horn	Balanophyllia	1012	Ⅲ	Stewart2021	15183.6	423.818	15595.4	98.6381	141.868	1.0378	148.091	1.08874	4.54446	0.00820642	1623.79	6.7276	0.152383	0.000886723
NBP1103-DH134-Bc-620	Cape Horn	Balanophyllia	1012	Ⅲ	Stewart2021	15226.3	305.68	15519.8	80.1663	141.041	1.05696	147.241	1.10476	4.85962	0.00944846	1239.63	5.12882	0.15158	0.000717258
NBP1103-DH134-Bc-222	Cape Horn	Balanophyllia	1012	Ⅲ	Stewart2021	15234	331.363	15552.9	89.097	141.073	1.08314	147.281	1.12948	5.2191	0.010086	1440.69	6.15552	0.151885	0.000796886
NBP1103-DH134-Bc-686	Cape Horn	Balanophyllia	1012	Ⅲ	Li2020	15269	197	15396	151	142.4	1	148.6	1.1	4.5	0	501	2	0.1506	0.0014
NBP1103-DH134-Bc-211	Cape Horn	Balanophyllia	1012	Ⅲ	Stewart2021	15296.9	162.185	15438.6	79.5173	141.377	1.1234	147.622	1.1689	4.71129	0.00880713	576.951	2.53646	0.150883	0.00071123
NBP1103-DH134-Bc-210	Cape Horn	Balanophyllia	1012	Ⅲ	Stewart2021	15317.6	515.726	15826.3	79.2938	141.162	1.02469	147.409	1.08556	2.82957	0.00538222	1243.99	5.12475	0.154387	0.000708511
NBP1103-DH134-Cc-10	Cape Horn	Caryophyllia	1012	Ⅲ	Li2020	15380	220	15583	84	140	1	146.3	1.1	5.7	0	1002	4	0.152	0.0008
NBP1103-DH134-Bc-790	Cape Horn	Balanophyllia	1012	Ⅲ	Stewart2021	15556.4	721.858	16267.2	104.005	142.138	1.09052	148.528	1.16946	4.27608	0.00884565	2627.02	11.0028	0.158525	0.00092801
NBP1103-DH134-Fc-523	Cape Horn	Flabellum	1012	Ⅲ	Stewart2021	15567.9	1000.1	16556.6	92.4493	140.968	1.05027	147.307	1.16641	3.48433	0.00819379	2976.34	12.9276	0.160977	0.000822671
NBP1103-DH134-Bc-443	Cape Horn	Balanophyllia	1012	Ⅲ	Li2020	15611	126	15663	115	140.2	1.1	146.6	1.1	5.7	0	254	1	0.1528	0.001
NBP1103-DH134-Bc-208	Cape Horn	Balanophyllia	1012	Ⅲ	Stewart2021	15634	330.006	15953	82.5854	140.938	1.04551	147.306	1.09678	4.89256	0.00934055	1350.55	5.58728	0.155508	0.000738032
NBP1103-DH134-Bc-233	Cape Horn	Balanophyllia	1012	Ⅲ	Li2020	15703	93	15731	89	138.8	1.2	145.1	1.2	5.5	0	131	1	0.1532	0.0008
NBP1103-DH134-Bc-239	Cape Horn	Balanophyllia	1012	Ⅲ	Li2020	15711	161	15850	80	141	1.1	147.4	1.1	5	0	599	3	0.1546	0.0007
NBP1103-DH134-Bc-941	Cape Horn	Balanophyllia	1012	Ⅲ	Stewart2021	15714	410.509	16104.7	124.714	141.778	1.03888	148.214	1.08872	5.49633	0.0101362	1861.79	7.88789	0.157003	0.00111985
NBP1103-DH134-Bc-788	Cape Horn	Balanophyllia	1012	Ⅲ	Stewart2021	15820.5	1009.05	16823.5	90.092	141.92	1.10646	148.412	1.22611	4.24697	0.00888554	3678.29	15.4142	0.163523	0.000792907
NBP1103-DH134-Bc-605	Cape Horn	Balanophyllia	1012	Ⅲ	Stewart2021	15841.4	436.747	16252.1	146.412	141.154	1.04886	147.615	1.11144	5.29716	0.00980103	1886.38	7.89968	0.15825	0.00131598
NBP1103-DH134-Bc-234	Cape Horn	Balanophyllia	1012	Ⅲ	Li2020	15869	201	16036	111	141.1	1.3	147.5	1.3	5.3	0	773	8	0.1563	0.001
NBP1103-DH134-Bc-604	Cape Horn	Balanophyllia	1012	Ⅲ	Stewart2021	15880.8	1184.02	17052.6	128.289	143.528	1.04	150.115	1.19431	4.68656	0.00858788	4745.58	19.4649	0.165824	0.00114142
NBP1103-DH134-Fc-388	Cape Horn	Flabellum	1012	Ⅲ	Li2020	15888	165	16017	104	139	1.2	145.4	1.3	3.4	0	382	2	0.1558	0.0009
NBP1103-DH134-Fc-125	Cape Horn	Flabellum	1012	Ⅲ	Stewart2021	15930.8	1729.63	17644.6	91.464	140.733	1.27662	147.213	1.51323	2.39554	0.00464683	3536.46	14.5601	0.170721	0.000792178
NBP1103-DH134-Bc-236	Cape Horn	Balanophyllia	1012	Ⅲ	Stewart2021	15960.4	243.63	16187.4	87.9962	139.494	1.13087	145.932	1.18357	4.22358	0.00743706	830.627	3.4255	0.15743	0.000780564
NBP1103-DH134-Bc-940	Cape Horn	Balanophyllia	1012	Ⅲ	Stewart2021	15975.4	634.332	16602.1	85.4186	141.664	0.985456	148.21	1.06022	5.28683	0.00971015	2866.74	11.8952	0.161488	0.000760984
NBP1103-DH134-Bc-214	Cape Horn	Balanophyllia	1012	Ⅲ	Li2020	16099	232	16301	113	137.4	1.2	143.8	1.2	5.6	0	983	6	0.1582	0.001
NBP1103-DH134-Fc-673	Cape Horn	Flabellum	1012	Ⅲ	Stewart2021	16226	1134.46	17350.8	89.7372	144.375	1.14917	151.152	1.28878	3.95887	0.0070563	3849.36	15.6434	0.168638	0.000787376
NBP1103-DH134-Bc-613	Cape Horn	Balanophyllia	1012	Ⅲ	Stewart2021	16601.1	1238.6	17837.5	91.4206	140.128	1.00051	146.859	1.16119	4.99141	0.0100416	5313.83	22.1653	0.172349	0.000800992
NBP1103-DH134-Bc-945	Cape Horn	Balanophyllia	1012	Ⅲ	Stewart2021	16639.4	790.346	17419.5	89.852	140.483	1.09598	147.247	1.1875	5.40149	0.0108436	3637.52	15.2372	0.168667	0.000789675
NBP1103-DH134-Cc-16	Cape Horn	Caryophyllia	1012	Ⅲ	Stewart2021	16744.7	820.1	17559.4	89.5425	141.704	1.0182	148.575	1.11748	2.17852	0.00413778	1530.86	6.31878	0.170104	0.00078712
NBP1103-DH134-Bc-624	Cape Horn	Balanophyllia	1012	Ⅲ	Stewart2021	16918	859.647	17771.9	91.4508	140.077	1.0453	146.938	1.14708	2.28941	0.00437675	1687.32	6.99353	0.171759	0.00079989
NBP1103-DH134-Fc-370	Cape Horn	Flabellum	1012	Ⅲ	Li2020	20318	439	20728	156	137.2	1	145.3	1.1	4.6	0	1649	7	0.1973	0.0013
NBP1103-DH134-Fc-672	Cape Horn	Flabellum	1012	Ⅲ	Stewart2021	21582.5	661.272	22232.2	121.639	135.831	1.14388	144.372	1.24268	3.06828	0.00548786	1718.57	7.02568	0.210006	0.00101841
NBP1103-DH129-Fc-366	Cape Horn	Flabellum	1214	Ⅱ	Chen2023	6304.43	47.1132	6336.67	34.2584	146.041	1.04713	148.667	1.06572	3.13814	0.00589891	88.0794	0.896383	0.064685	0.000333468
NBP1103-DH129-Fc-367	Cape Horn	Flabellum	1214	Ⅱ	Stewart2021	6747.99	47.5665	6763.86	44.8478	145.319	1.12155	148.119	1.1433	3.58468	0.00726639	49.0993	0.393214	0.0688725	0.000437527
NBP1103-DH129-Fc-370	Cape Horn	Flabellum	1214	Ⅱ	Chen2023	7071.14	45.0945	7087.39	42.1606	145.981	1.05744	148.928	1.07451	3.25242	0.00651316	45.5222	0.445631	0.072107	0.00041057
NBP1103-DH138-Bc-512	Cape Horn	Balanophyllia	1441	Ⅱ	Stewart2021	4861.55	103.702	4962.02	26.2262	146.845	1.12789	148.878	1.13957	5.61708	0.0122581	488.435	2.16962	0.0509924	0.00025754
NBP1103-DH138-Bc-517	Cape Horn	Balanophyllia	1441	Ⅱ	Chen2023	7768.89	132.498	7889.96	54.3481	144.734	1.03525	147.948	1.06017	5.1222	0.0104483	537.773	2.29959	0.0799051	0.000528696
NBP1103-DH143-D(f)-2	Cape Horn	Desmophyllum	1874	Ⅱ	Li2020	15832	216	15988	148	138.9	1.4	145.4	1.4	4.4	0	594	4	0.1556	0.0013
NBP1103-DH143-D(f)-5	Cape Horn	Desmophyllum	1877	Ⅱ	Li2020	15874	139	16000	59	138.5	1.5	144.9	1.5	3.7	0	410	1	0.1556	0.0005
NBP1103-DH88- Cc-1	Interim Seamount	Caryophyllia	982.5	Ⅰ	Chen2015	15232	176	15373	148	138.5	4.1	144.6	4.4	3.6	0	440	3	0.1499	0.0008
NBP1103-DH74-Dc-5	Interim Seamount	Desmophyllum	1064	Ⅰ	Li2020	13703	238	13931	68	143.1	1.1	148.8	1.1	5.3	0	1048	4	0.1372	0.0006
NBP1103-DH74-Dc-5	Interim Seamount	Desmophyllum	1064	Ⅰ	Stewart2021	13868.1	360.998	14217.3	90.0997	143.004	0.976541	148.719	1.02566	5.2513	0.010525	1588.76	6.63564	0.139883	0.000823459
NBP1103-DH74-Dc-3	Interim Seamount	Desmophyllum	1064	Ⅰ	Chen2015	14776	244	15062	152	145.2	4.5	151.4	4.8	3.8	0	950	4	0.1479	0.0008
NBP0805-DR27-Dc-A-1	Interim Seamount	Desmophyllum	1134	Ⅰ	B&R2012	21525	219	21809	106	135.8	0.6	144.3	0.8	5.9	0	1453	11	0.2064	0.0008
NBP1103-DH75-Dc(f)-37	Interim Seamount	Desmophyllum	1195.5	Ⅰ	Chen2015	15283	145	15460	83	142.1	0.4	148.3	0.4	4.4	0	668	3	0.1512	0.0007
NBP1103-DH75-Gc-4	Interim Seamount	Gardineria	1195.5	Ⅰ	Chen2015	16238	115	16345	89	140.4	0.4	147	0.4	6.1	0	563	3	0.159	0.0008
NBP1103-DH75-Gc-3	Interim Seamount	Gardineria	1195.5	Ⅰ	Chen2015	25958	218	26192	151	135.3	0.4	145.6	0.5	5.2	0	1046	5	0.2432	0.0012
NBP1103-DH91-Dc-11	Sars Seamount	Desmophyllum	647	Ⅰ	Chen2023	4789.58	31.9602	4804.28	28.259	146.472	1.08426	148.471	1.09884	4.91068	0.00908521	62.7394	0.435855	0.0493895	0.000281131
NBP1103-TO104-sm-2-b	Sars Seamount	Other	692	Ⅰ	Chen2023	9650.29	154.105	9790.51	63.4567	145.444	1.09501	149.502	1.12041	3.14417	0.00633766	382.83	1.64729	0.098402	0.000601362
NBP1103-TO104-sm-1-c	Sars Seamount	Other	692	Ⅰ	Chen2023	9725.67	166.508	9877.54	66.5009	145.967	1.06815	150.075	1.09453	3.53869	0.00694625	467.721	2.00665	0.0992832	0.000631318
NBP0805-DR35-Dc-A-1	Sars Seamount	Desmophyllum	695	Ⅰ	B&R2012	1708	27	1745	10	145.3	0.8	146	0.8	3.7	0	120	2	0.0182	0.0001
NBP0805-DR35-Dc-C-2	Sars Seamount	Desmophyllum	695	Ⅰ	B&R2012	7698	55	7749	44	150	1	153.3	1	4.2	0	184	1	0.0789	0.0004
NBP0805-DR35-Dc-D-4	Sars Seamount	Desmophyllum	695	Ⅰ	B&R2012	10144	62	10207	45	146.2	0.7	150.5	0.7	4.1	0	224	1	0.1025	0.0004
NBP0805-DR35-Dc-D-5	Sars Seamount	Desmophyllum	695	Ⅰ	B&R2012	10255	81	10350	49	146.3	0.7	150.6	0.8	3.9	0	323	4	0.1039	0.0004
NBP0805-DR35-Dc-D-1	Sars Seamount	Desmophyllum	695	Ⅰ	B&R2012	11117	65	11157	57	144.7	0.7	149.3	0.8	4.5	0	157	8	0.1114	0.0005
NBP0805-DR35-Dc-D-3	Sars Seamount	Desmophyllum	695	Ⅰ	B&R2012	11143	68	11203	53	144	0.7	148.6	0.7	4.3	0	226	8	0.1118	0.0004
NBP0805-DR35-Dc-B-1b	Sars Seamount	Desmophyllum	695	Ⅰ	B&R2012	11254	83	11350	51	142.7	0.7	147.3	0.7	4.7	0	394	5	0.113	0.0004
NBP0805-DR35-Dc-A-2c	Sars Seamount	Desmophyllum	695	Ⅰ	B&R2012	11364	122	11527	55	145.2	0.7	149.9	0.8	3.9	0	551	2	0.115	0.0004
NBP0805-DR35-Dc-B-1a	Sars Seamount	Desmophyllum	695	Ⅰ	B&R2012	11376	71	11442	55	143.1	0.7	147.8	0.8	5.9	0	335	2	0.1139	0.0005
NBP0805-DR35-Dc-C-1b	Sars Seamount	Desmophyllum	695	Ⅰ	B&R2012	11406	75	11487	51	143.6	0.7	148.3	0.7	4.3	0	302	2	0.1144	0.0004
NBP0805-DR35-Dc-E-1	Sars Seamount	Desmophyllum	695	Ⅰ	B&R2012	11700	115	11851	53	142.6	0.7	147.3	0.8	4.9	0	650	3	0.1178	0.0004
NBP0805-Dr35-Dc-E-1	Sars Seamount	Desmophyllum	695	Ⅰ	B&R2012	11724	170	11938	92	145.6	0.7	150.4	0.8	4.2	0	788	3	0.1183	0.0006
NBP0805-DR35-Dc-A-2a	Sars Seamount	Desmophyllum	695	Ⅰ	B&R2012	14710	94	14801	70	142.1	0.7	148.1	0.7	4.8	0	377	7	0.1452	0.0006
NBP0805-Dr35-Cp-A-5	Sars Seamount	Caryophyllia	695	Ⅰ	This study	138.387	58.0154	196.351	3.09513	147.397	1.09399	147.458	1.099	2.58692	0.00479746	130.191	0.898583	0.00206124	3.22924e-05
NBP1103-DH95-cc-143	Sars Seamount	Caryophyllia	776	Ⅰ	Li2020	10333	108	10414	71	145.4	2	149.7	2	3.5	0	250	1	0.1044	0.0007
NBP1103-DH95-cc-145	Sars Seamount	Caryophyllia	776	Ⅰ	Li2020	11723	188	11894	78	144.4	1.9	149.3	2	3.2	0	474	2	0.1183	0.0007
NBP1103-DH95-cc-142	Sars Seamount	Caryophyllia	776	Ⅰ	Li2020	12450	99	12490	91	144.4	1.9	149.6	2	3.4	0	119	1	0.124	0.0008
NBP1103-DH95-cc-1	Sars Seamount	Caryophyllia	776	Ⅰ	Li2020	14693	243	14913	104	141.7	2	147.8	2	4	0	772	3	0.1461	0.0009
NBP1103-DH95-Dc-1	Sars Seamount	Desmophyllum	776	Ⅰ	Chen2023	3210.4	21.804	3217.97	20.6565	146.439	1.09457	147.776	1.10318	4.15091	0.00746651	27.3765	0.39741	0.033311	0.000206916
NBP1103-DH115-Dc(f)-10	Sars Seamount	Desmophyllum	843	Ⅰ	Li2020	15267	123	15363	77	143.5	1.1	149.8	1.1	3.7	0	307	1	0.1505	0.0007
NBP1103-DH115-cc-2	Sars Seamount	Caryophyllia	843	Ⅰ	Li2020	15473	184	15625	104	142.1	1.8	148.5	1.9	3.3	0	436	2	0.1527	0.0009
NBP1103-DH115-Dc-2	Sars Seamount	Desmophyllum	843	Ⅰ	Chen2023	7876.03	65.6739	7929.92	37.941	145.751	1.09913	149.033	1.12193	3.72219	0.0067759	174.324	0.793348	0.0803683	0.000362963
NBP1103-DH115-Dc-1	Sars Seamount	Desmophyllum	843	Ⅰ	This study	29467.1	609.695	30047.1	181.205	129.864	1.07305	141.141	1.17944	6.18035	0.0123662	3085.34	12.8622	0.273093	0.00141344
NBP0805-DR34-Dc-A-2	Sars Seamount	Desmophyllum	869	Ⅰ	B&R2012	5819	59	5884	39	147	1.1	149.4	1.1	4.1	0	233	1	0.0602	0.0003
NBP0805-DR34-Dc-A-1	Sars Seamount	Desmophyllum	869	Ⅰ	B&R2012	6858	69	6951	29	148	0.7	150.9	0.7	3.9	0	313	1	0.0709	0.0002
NBP0805-DR38-Dc-A-1	Sars Seamount	Desmophyllum	978	Ⅰ	B&R2012	11608	130	11784	56	141.5	0.7	146.2	0.8	6	0	916	3	0.117	0.0005
NBP1103-DH117-Dc-13	Sars Seamount	Desmophyllum	981	Ⅰ	Chen2023	5583.8	53.738	5624.39	35.4502	146.64	1.13768	148.972	1.15634	3.59348	0.0065976	126.344	0.645802	0.0576228	0.000350448
NBP1103-DH117-Dn-2	Sars Seamount	Desmophyllum	981	Ⅰ	Li2020	10338	58	10353	56	144.3	1.2	148.6	1.2	7	0	89	1	0.1037	0.0005
NBP1103-DH117-Dc-3	Sars Seamount	Desmophyllum	981	Ⅰ	Li2020	11685	106	11766	68	141.6	1.1	146.4	1.2	4.9	0	344	2	0.1169	0.0006
NBP1103-DH117-Dc(f)-7	Sars Seamount	Desmophyllum	981	Ⅰ	Li2020	11764	99	11845	58	141.9	1.1	146.7	1.1	6.5	0	449	2	0.1176	0.0005
NBP1103-DH117-Dc(f)-16	Sars Seamount	Desmophyllum	981	Ⅰ	Li2020	11861	107	11951	58	149.6	1.1	154.7	1.1	2.9	0	227	1	0.1194	0.0005
NBP1103-DH117-Dc-12	Sars Seamount	Desmophyllum	981	Ⅰ	Li2020	12097	93	12134	86	143.8	1.2	148.8	1.2	3.9	0	127	1	0.1206	0.0008
NBP1103-DH117-Dc(f)-37	Sars Seamount	Desmophyllum	981	Ⅰ	Li2020	12527	165	12679	63	143.2	1.1	148.4	1.1	4.3	0	565	2	0.1256	0.0006
NBP1103-DH117-Dn-1	Sars Seamount	Desmophyllum	981	Ⅰ	Li2020	12606	154	12730	89	144.8	1.1	150.1	1.1	3.8	0	411	2	0.1263	0.0008
NBP1103-DH117-Dc(f)-22	Sars Seamount	Desmophyllum	981	Ⅰ	Li2020	14043	114	14133	69	148.6	1	154.6	1.1	2.9	0	228	1	0.1398	0.0006
NBP1103-DH117-Dn-10	Sars Seamount	Desmophyllum	981	Ⅰ	Li2020	14294	122	14373	93	146.2	1.2	152.2	1.3	2.6	0	182	1	0.1417	0.0008
NBP1103-DH117-Dc-21	Sars Seamount	Desmophyllum	981	Ⅰ	Li2020	14371	98	14426	82	141.2	1.2	147.1	1.2	4.6	0	216	1	0.1416	0.0007
NBP1103-DH117-Dc-1	Sars Seamount	Desmophyllum	981	Ⅰ	Li2020	14383	180	14537	93	145.6	1.1	151.6	1.1	3.6	0	490	2	0.1432	0.0008
NBP1103- DH117-cc(f)-7	Sars Seamount	Caryophyllia	981	Ⅰ	Li2020	14545	127	14622	101	146.9	1	153.1	1.1	3.4	0	233	1	0.1441	0.0009
NBP1103-DH117-cc-177	Sars Seamount	Caryophyllia	981	Ⅰ	Li2020	14658	132	14752	93	146	1	152.2	1.1	3	0	243	1	0.1452	0.0008
NBP1103-DH117-Cc-249	Sars Seamount	Caryophyllia	981	Ⅰ	Li2020	14768	134	14859	98	146.4	1	152.7	1.1	3.5	0	281	1	0.1462	0.0009
NBP1103-DH117-Dc-14	Sars Seamount	Desmophyllum	981	Ⅰ	Li2020	14813	113	14897	76	141.7	1.1	147.7	1.1	6.5	0	468	2	0.146	0.0007
NBP1103-DH117-cc-175	Sars Seamount	Caryophyllia	981	Ⅰ	Li2020	14842	196	15010	100	147.5	1	153.8	1	2.9	0	427	2	0.1478	0.0009
NBP1103-DH117-Dn-12	Sars Seamount	Desmophyllum	981	Ⅰ	Li2020	14880	162	15018	85	142.4	1.2	148.6	1.2	3.8	0	456	2	0.1472	0.0008
NBP1103-DH117-cc-16	Sars Seamount	Caryophyllia	981	Ⅰ	Li2020	14955	435	15375	104	144.4	1.1	150.7	1.1	3.4	0	1249	5	0.1507	0.0009
NBP1103-DH117-cc-171	Sars Seamount	Caryophyllia	981	Ⅰ	Li2020	14958	205	15145	85	145	1.1	151.3	1.1	3.9	0	640	3	0.1487	0.0008
NBP1103-DH117-cc-242	Sars Seamount	Caryophyllia	981	Ⅰ	Li2020	14963	167	15109	84	143.1	1.2	149.3	1.2	0.8	0	95	0	0.1481	0.0008
NBP1103-DH117-Dc-35	Sars Seamount	Desmophyllum	981	Ⅰ	Li2020	14978	124	15076	76	140.1	1.1	146.2	1.1	5.1	0	432	2	0.1474	0.0007
NBP1103-DH117-Dc-24	Sars Seamount	Desmophyllum	981	Ⅰ	Li2020	15049	171	15196	87	141	1.2	147.1	1.3	4.8	0	612	3	0.1486	0.0008
NBP1103-DH117-Dc-18	Sars Seamount	Desmophyllum	981	Ⅰ	Li2020	15110	101	15176	76	143.5	1	149.7	1.1	5.9	0	342	1	0.1488	0.0007
NBP1103-DH117-Dc-8	Sars Seamount	Desmophyllum	981	Ⅰ	Li2020	15134	193	15314	74	145.4	1	151.7	1.1	3.8	0	596	2	0.1503	0.0007
NBP1103-DH117-Dc-5	Sars Seamount	Desmophyllum	981	Ⅰ	Li2020	15205	163	15350	76	145.4	1.1	151.8	1.1	2	0	251	1	0.1506	0.0007
NBP1103-DH117-cc-75	Sars Seamount	Caryophyllia	981	Ⅰ	Li2020	15228	343	15551	116	143.7	1.1	150.2	1.1	3.9	0	1106	5	0.1522	0.0011
NBP1103-DH117-Dc-23	Sars Seamount	Desmophyllum	981	Ⅰ	Li2020	15305	159	15439	87	146.6	1.2	153.1	1.3	2.9	0	342	2	0.1516	0.0008
NBP1103-DH117-Dc-32	Sars Seamount	Desmophyllum	981	Ⅰ	Li2020	15378	122	15474	76	140.9	1	147.2	1.1	4.3	0	359	2	0.1511	0.0007
NBP1103-DH117-Dc-16	Sars Seamount	Desmophyllum	981	Ⅰ	Li2020	15646	163	15783	87	140.3	1.2	146.6	1.3	2.9	0	347	2	0.1539	0.0008
NBP1103-DH117-Dc(f)-23	Sars Seamount	Desmophyllum	981	Ⅰ	Li2020	15930	142	16048	78	142.6	1	149.1	1.1	3.5	0	355	2	0.1566	0.0007
NBP1103-DH117-Dc-22	Sars Seamount	Desmophyllum	981	Ⅰ	Li2020	16007	240	16227	95	140.8	1.2	147.3	1.3	2.7	0	520	2	0.158	0.0008
NBP1103-DH117-Dc(f)-9	Sars Seamount	Desmophyllum	981	Ⅰ	Li2020	16209	381	16581	81	138.7	1.1	145.2	1.1	5.2	0	1686	7	0.1609	0.0007
NBP1103-DH117-cc(f)-6	Sars Seamount	Caryophyllia	981	Ⅰ	Li2020	19466	675	19795	589	136.8	1	144.6	1.1	6.7	0	1900	45	0.1891	0.0051
NBP1103-DH117-Dn-7	Sars Seamount	Desmophyllum	981	Ⅰ	Chen2015	14205	162	14319	143	146	4.5	152	4.7	3.7	0	363	2	0.1412	0.0008
NBP1103-DH117-Dc-20	Sars Seamount	Desmophyllum	981	Ⅰ	Chen2015	14239	243	14583	78	146	0.4	152	0.5	3.5	0	1041	4	0.1436	0.0007
NBP1103-DH117-Dc-29b	Sars Seamount	Desmophyllum	981	Ⅰ	Chen2015	14671	148	14754	137	145	4.1	151.2	4.3	4.2	0	305	1	0.1451	0.0007
NBP1103-DH117-Dc-36	Sars Seamount	Desmophyllum	981	Ⅰ	Chen2015	14951	159	15032	149	147.5	4.3	153.9	4.6	3.7	0	260	1	0.148	0.0008
NBP1103-DH117-Dc-9	Sars Seamount	Desmophyllum	981	Ⅰ	Chen2015	16913	336	17347	169	139.7	4.2	146.5	4.5	4.7	0	1773	8	0.1679	0.0009
NBP1103-DH117-Dc(f)-36	Sars Seamount	Desmophyllum	981	Ⅰ	This study	14193.2	205.024	14385.1	73.3205	147.965	1.11158	154.02	1.14946	5.42282	0.0101152	907.245	3.8513	0.142057	0.000666324
NBP1103-DH117-cc-180	Sars Seamount	Caryophyllia	981	Ⅰ	This study	14536.5	267.156	14792.8	74.12	146.694	1.07003	152.845	1.11966	4.44707	0.00819678	991.749	4.25113	0.145663	0.000670676
NBP1103-DH117-Dc(f)-18	Sars Seamount	Desmophyllum	981	Ⅰ	This study	14608	181.747	14774.6	71.8686	144.385	1.0598	150.47	1.10156	3.60057	0.00635749	522.129	2.25479	0.145199	0.000643131
NBP1103-DH117-Dc(f)-31	Sars Seamount	Desmophyllum	981	Ⅰ	This study	14630.3	494.866	15118.6	74.9464	145.684	1.10184	151.834	1.15873	4.2981	0.0076862	1823.66	7.49801	0.14853	0.000671942
NBP1103-DH117-Dc(f)-32	Sars Seamount	Desmophyllum	981	Ⅰ	This study	14635.6	145.194	14758.9	76.4289	141.109	1.13239	147.066	1.17706	3.94461	0.00701775	423.001	1.88627	0.144633	0.000686725
NBP1103-DH117-Dc-10	Sars Seamount	Desmophyllum	981	Ⅰ	This study	14702.8	365.386	15061	73.6818	144.853	1.03764	150.996	1.08276	0.419162	0.000709859	1310.02	5.50754	0.14789	0.000666645
NBP1103-DH117-Dc(f)-3	Sars Seamount	Desmophyllum	981	Ⅰ	This study	14706.8	170.271	14860	73.0471	144.164	1.09639	150.284	1.13825	4.0501	0.00724798	540.052	2.24098	0.145955	0.000659128
NBP1103-DH117-cc-181	Sars Seamount	Caryophyllia	981	Ⅰ	This study	14748.7	154.194	14884.9	71.9187	142.081	1.04593	148.13	1.0866	4.35443	0.00770748	514.543	2.20342	0.145912	0.000649288
NBP1103-DH117-Dc(f)-39	Sars Seamount	Desmophyllum	981	Ⅰ	This study	14763.4	116.156	14852.1	75.2487	143.671	1.14332	149.791	1.19124	4.28532	0.00786272	330.135	1.57523	0.145815	0.000675241
NBP1103-DH117-cc-184	Sars Seamount	Caryophyllia	981	Ⅰ	This study	14782.3	80.0809	14814.6	73.6689	143.794	1.04793	149.93	1.08762	2.87274	0.00503992	80.3232	0.561999	0.145487	0.000660415
NBP1103-DH117-Dc(f)-28	Sars Seamount	Desmophyllum	981	Ⅰ	This study	14783.9	217.859	14988.8	75.2373	146.077	1.09002	152.31	1.13425	5.16081	0.00966969	919.001	3.96225	0.147388	0.000677264
NBP1103-DH117-Dc(f)-45	Sars Seamount	Desmophyllum	981	Ⅰ	This study	14794.1	137.519	14910.7	73.3348	144.459	1.07763	150.632	1.11756	5.52777	0.0099515	557.906	2.43785	0.146457	0.000659292
NBP1103-DH117-Dc(f)-25	Sars Seamount	Desmophyllum	981	Ⅰ	This study	14845.2	122.321	14939.5	76.9878	142.298	1.10152	148.396	1.14492	3.14514	0.00561567	258.7	1.22734	0.146443	0.000690739
NBP1103-DH117-Dc(f)-12	Sars Seamount	Desmophyllum	981	Ⅰ	This study	14910.8	105.741	14987	73.241	143.332	1.06726	149.504	1.10669	3.4287	0.0060442	226.823	1.11401	0.147012	0.000660055
NBP1103-DH117-Dc-28	Sars Seamount	Desmophyllum	981	Ⅰ	This study	14919	120.94	15014.1	74.7781	140.02	1.10359	146.052	1.14989	3.77864	0.00660338	309.938	1.36069	0.146826	0.000669964
NBP1103-DH117-Dc(f)-2	Sars Seamount	Desmophyllum	981	Ⅰ	This study	14928.3	124.98	15029.4	72.8845	142.654	1.06615	148.802	1.10415	3.68389	0.00647492	323.615	1.3766	0.147313	0.000654136
NBP1103-DH117-Dc-28	Sars Seamount	Desmophyllum	981	Ⅰ	This study	15041.2	255.047	15284.7	75.4437	139.976	0.999956	146.053	1.0455	5.6553	0.0100738	1192.08	4.88401	0.149292	0.000672586
NBP1103-DH117-cc-17	Sars Seamount	Caryophyllia	981	Ⅰ	This study	15050	205.934	15235	89.0588	141.132	1.2455	147.265	1.29706	3.2661	0.00827564	524.328	2.49145	0.148993	0.000795779
NBP1103-DH117-cc-189	Sars Seamount	Caryophyllia	981	Ⅰ	This study	15062.9	109.613	15141.5	76.6822	141.499	1.05649	147.655	1.09848	6.47021	0.012423	441.068	2.26687	0.148184	0.000689643
NBP1103-DH117-Dc(f)-24	Sars Seamount	Desmophyllum	981	Ⅰ	This study	15098.8	95.2043	15159.3	73.0882	142.765	1.03087	148.991	1.07403	3.37253	0.00595767	177.364	0.825711	0.148517	0.000657414
NBP1103-DH117-Dc(f)-5	Sars Seamount	Desmophyllum	981	Ⅰ	This study	15142.1	265.051	15396.1	77.0918	143.78	1.10246	150.067	1.14929	5.26742	0.00969824	1158.74	4.88413	0.150816	0.000681177
NBP1103-DH117-Dc(f)-4	Sars Seamount	Desmophyllum	981	Ⅰ	This study	15158.7	178.286	15318.5	77.6794	145.473	1.14404	151.845	1.18975	5.38435	0.010071	750.893	3.23775	0.150337	0.000699807
NBP1103-DH117-Dc-47	Sars Seamount	Desmophyllum	981	Ⅰ	This study	15203.6	126.112	15303.9	77.0186	149.637	1.06717	156.209	1.11117	5.38903	0.00987205	473.165	2.13178	0.150761	0.000693269
NBP1103-DH117-Dc-46	Sars Seamount	Desmophyllum	981	Ⅰ	This study	15227.5	91.8196	15280.7	75.0809	145.781	1.09352	152.194	1.13459	2.15805	0.00372194	99.8253	0.552564	0.150031	0.000672806
NBP1103-DH117-Dc(f)-20	Sars Seamount	Desmophyllum	981	Ⅰ	This study	15242.9	133.203	15352.2	76.3132	145.196	1.04214	151.591	1.08166	3.60366	0.00641209	342.007	1.56268	0.150607	0.000683755
NBP1103-DH117-Dc-45	Sars Seamount	Desmophyllum	981	Ⅰ	This study	15265.6	110.809	15345.3	77.1835	144.84	1.07301	151.227	1.11306	4.40797	0.00776632	304.728	1.41383	0.150497	0.000696042
NBP1103-DH117-Dc(f)-33	Sars Seamount	Desmophyllum	981	Ⅰ	This study	15359.2	160.265	15499.3	77.6548	142.23	1.09355	148.541	1.13849	4.1253	0.0072743	501.804	2.18698	0.151554	0.000694687
NBP1103-DH117-Dc(f)-21	Sars Seamount	Desmophyllum	981	Ⅰ	This study	15372.7	333.929	15698.1	78.8408	148.805	1.07805	155.41	1.13394	6.29923	0.01183	1787.35	7.56817	0.154266	0.000705829
NBP1103-DH117-Dc(f)-17	Sars Seamount	Desmophyllum	981	Ⅰ	This study	15379.7	170.636	15532.9	76.2979	142.864	1.08642	149.21	1.12922	4.05711	0.0072703	538.247	2.38521	0.151945	0.000680154
NBP1103-DH117-Dc(f)-11	Sars Seamount	Desmophyllum	981	Ⅰ	This study	15391.4	106.278	15464.5	77.5225	143.812	1.11232	150.204	1.1525	2.99718	0.00538133	189.629	1.012	0.151448	0.000692167
NBP1103-DH117-Dc(f)-38	Sars Seamount	Desmophyllum	981	Ⅰ	This study	15453	121.621	15547	76.9397	139.016	1.06196	145.223	1.10468	3.54591	0.00635373	288.47	1.21959	0.151554	0.00068347
NBP1103-DH117-Dc-19	Sars Seamount	Desmophyllum	981	Ⅰ	This study	15500.1	201.218	15685.5	78.2044	141.096	1.08173	147.416	1.12854	4.07589	0.00730164	653.762	2.7603	0.153096	0.000695896
NBP1103-DH117-Dc-38	Sars Seamount	Desmophyllum	981	Ⅰ	This study	15629	210.317	15822.9	79.1847	140.518	1.0517	146.862	1.09654	5.84643	0.010766	984.993	4.15532	0.154268	0.000704749
NBP1103-DH117-Dc(f)-1	Sars Seamount	Desmophyllum	981	Ⅰ	This study	15701.8	276.954	15967.3	80.3213	140.087	1.11331	146.445	1.16649	3.29037	0.00638035	755.416	3.0645	0.155519	0.000708884
NBP1103-DH117-Dc(f)-30	Sars Seamount	Desmophyllum	981	Ⅰ	This study	15906	160.113	16045.5	78.6405	142.278	1.117	148.823	1.16482	4.15704	0.0074466	502.616	2.13423	0.15653	0.000694879
NBP1103-DH117-Dc(f)-13	Sars Seamount	Desmophyllum	981	Ⅰ	This study	16028.6	325.513	16342.2	80.4465	141.396	1.07872	147.949	1.12858	3.82123	0.0067821	1041.48	4.23568	0.1591	0.000716303
NBP0805-DR40-Dc-A-1	Sars Seamount	Desmophyllum	1323	Ⅱ	B&R2012	1143	53	1223	7	144.7	0.6	145.1	0.7	3.7	0	252	2	0.0128	0.0001
NBP1103-DH112-Dc-1	Sars Seamount	Desmophyllum	1662	Ⅱ	Li2020	10294	154	10438	54	143.5	1.1	147.7	1.1	5.3	0	661	3	0.1044	0.0005
NBP1103-DH113-Dc-1	Sars Seamount	Desmophyllum	1672	Ⅱ	Li2020	14892	113	14969	82	140	1.1	146	1.2	4.6	0	302	1	0.1464	0.0007
NBP1103-DH120-Dc-41	Sars Seamount	Desmophyllum	1701	Ⅱ	Chen2023	1899.46	97.9196	1996.67	12.1719	147.08	1.03821	147.872	1.04602	5.19573	0.00924024	438.484	1.85653	0.0207912	0.000124147
NBP1103-DH120-Dc-35	Sars Seamount	Desmophyllum	1701	Ⅱ	Chen2023	4139.5	43.9205	4176.11	24.207	146.538	1.04054	148.263	1.05695	3.39715	0.00620504	107.963	0.607602	0.0430526	0.000241816
NBP1103-DH120-Dc-30	Sars Seamount	Desmophyllum	1701	Ⅱ	Stewart2021	5754.22	264.846	6014.87	31.1056	145.927	1.07458	148.319	1.09653	5.49782	0.0089938	1245.93	5.00393	0.06148	0.000303851
NBP1103-DH120-Dc-44	Sars Seamount	Desmophyllum	1701	Ⅱ	Stewart2021	8019.25	267.284	8282.09	46.8455	145.358	1.05667	148.69	1.08723	5.29155	0.00980271	1208.28	5.02805	0.083781	0.000452516
NBP1103-DH120-Dc-53	Sars Seamount	Desmophyllum	1701	Ⅱ	Stewart2021	10102.5	246.734	10342.6	53.7608	144.641	1.09345	148.831	1.1233	5.07523	0.00925622	1055.58	4.42633	0.103629	0.000504019
NBP1103-DH120-Dc-43	Sars Seamount	Desmophyllum	1701	Ⅱ	Chen2023	8308.04	167.973	8470.64	42.8779	145.139	1.07997	148.587	1.10391	4.77735	0.00864326	674.37	2.90154	0.0856013	0.000408983
NBP1103-DH120-Dc-19	Sars Seamount	Desmophyllum	1701	Ⅱ	Li2020	10442	136	10564	62	144.9	1.1	149.2	1.1	4.2	0	439	2	0.1058	0.0006
NBP1103-DH120-Dc(f)-5	Sars Seamount	Desmophyllum	1701	Ⅱ	Li2020	11219	240	11447	76	143	1	147.6	1	4.7	0	933	4	0.114	0.0007
NBP1103-DH120-Dc(f)-5	Sars Seamount	Desmophyllum	1701	Ⅱ	Stewart2021	11364.5	264.227	11623	56.3191	143.117	1.11367	147.786	1.15008	2.76912	0.00485972	619.433	2.57967	0.115656	0.000520096
NBP1103-DH120-Dc-13	Sars Seamount	Desmophyllum	1701	Ⅱ	Stewart2021	12028.6	198.092	12215.9	63.6672	143.592	1.09291	148.559	1.12811	5.02369	0.00875538	816.676	3.40031	0.121298	0.000583233
NBP1103-DH120-Dc-57	Sars Seamount	Desmophyllum	1701	Ⅱ	Li2020	12067	167	12221	62	142.8	1.2	147.7	1.2	5.5	0	731	3	0.1213	0.0006
NBP1103-DH120-Dc-60	Sars Seamount	Desmophyllum	1701	Ⅱ	Li2020	12131	158	12276	62	144.5	1.1	149.5	1.2	4.1	0	510	2	0.122	0.0006
NBP1103-DH120-Dc-39	Sars Seamount	Desmophyllum	1701	Ⅱ	Stewart2021	12163.5	182.529	12336	60.6435	143.833	1.06305	148.862	1.0926	4.6754	0.00815309	700.236	2.92989	0.122453	0.000555149
NBP1103-DH120-Dc-8	Sars Seamount	Desmophyllum	1701	Ⅱ	Li2020	12165	164	12317	61	142.5	1.1	147.5	1.1	4.3	0	573	2	0.1221	0.0006
NBP1103-DH120-Dc(f)-9	Sars Seamount	Desmophyllum	1701	Ⅱ	Li2020	12369	97	12444	62	142.2	1	147.3	1	7.1	0	460	2	0.1233	0.0006
NBP1103-DH120-Dc-25	Sars Seamount	Desmophyllum	1701	Ⅱ	Chen2015	12626	124	12782	66	143.1	0.4	148.3	0.4	3.8	0	509	2	0.1266	0.0006
NBP1103-DH120-Dc(f)-7	Sars Seamount	Desmophyllum	1701	Ⅱ	Li2020	12715	80	12762	65	145	1	150.3	1.1	3.7	0	150	1	0.1266	0.0006
NBP1103-DH120-Dc(f)-2	Sars Seamount	Desmophyllum	1701	Ⅱ	Stewart2021	12793	237.75	13021.9	62.5437	141.286	1.08137	146.485	1.11697	3.54998	0.0062883	704.284	2.94403	0.128586	0.000572533
NBP1103-DH120-Dc-71	Sars Seamount	Desmophyllum	1701	Ⅱ	Stewart2021	12812.5	114.601	12907.5	63.8561	143.58	1.06802	148.873	1.10171	5.90917	0.0107281	488.209	2.13775	0.127781	0.000586712
NBP1103-DH120-Dc-9	Sars Seamount	Desmophyllum	1701	Ⅱ	Li2020	12865	249	13081	126	142.4	1	147.7	1	3.6	0	672	3	0.1293	0.0012
NBP1103-DH120-Dc-29	Sars Seamount	Desmophyllum	1701	Ⅱ	Li2020	12872	191	13032	103	142.6	1	147.9	1	4.2	0	590	2	0.1288	0.001
NBP1103-DH120-Dc-10	Sars Seamount	Desmophyllum	1701	Ⅱ	Li2020	12898	133	13013	70	145.4	1	150.8	1.1	4.1	0	406	2	0.129	0.0006
NBP1103-DH120-Dc-9	Sars Seamount	Desmophyllum	1701	Ⅱ	Stewart2021	13114.8	301.429	13407.7	68.5515	145.403	1.10183	150.894	1.14192	3.74016	0.00697917	953.124	3.98506	0.13266	0.000626817
NBP1103-DH120-Dn-01	Sars Seamount	Desmophyllum	1701	Ⅱ	Chen2015	13175	131	13338	72	142.2	0.4	147.6	0.4	5	0	710	3	0.1316	0.0006
NBP1103-DH120-Dc(f)-3	Sars Seamount	Desmophyllum	1701	Ⅱ	Stewart2021	13759.9	575.1	14331	70.5261	143.428	1.05953	149.114	1.12361	5.21998	0.00957408	2578.88	10.5667	0.140985	0.000636019
NBP1103-DH120-Dc-33	Sars Seamount	Desmophyllum	1701	Ⅱ	Chen2015	14113	162	14229	141	141.2	4.4	146.9	4.7	4.3	0	430	2	0.1398	0.0007
NBP1103-DH120-Dc-21	Sars Seamount	Desmophyllum	1701	Ⅱ	Chen2015	14125	121	14266	76	142.9	0.4	148.7	0.4	4.1	0	494	2	0.1403	0.0007
NBP1103-DH120-Dc-21	Sars Seamount	Desmophyllum	1701	Ⅱ	Chen2015	14165	115	14295	74	143.2	0.4	149.1	0.4	4	0	456	2	0.1406	0.0006
NBP1103-DH120-Dc-15	Sars Seamount	Desmophyllum	1701	Ⅱ	Li2020	14806	130	14913	75	142.8	1.2	148.9	1.2	3.9	0	364	2	0.1463	0.0007
NBP1103-DH120-Dc-32	Sars Seamount	Desmophyllum	1701	Ⅱ	Chen2015	14845	131	15001	78	141.6	0.4	147.7	0.4	4	0	538	2	0.1469	0.0007
NBP1103-DH120-Dc-14	Sars Seamount	Desmophyllum	1701	Ⅱ	Li2020	14857	145	14979	77	140.5	1.1	146.5	1.2	5.2	0	556	2	0.1466	0.0007
NBP1103-DH120-Dc(f)-3	Sars Seamount	Desmophyllum	1701	Ⅱ	Stewart2021	14882.8	995.051	15868.9	110.398	140.377	1.02475	146.408	1.14046	3.85463	0.00891453	3275.8	14.1118	0.154663	0.000995052
NBP1103-DH120-Dc-5	Sars Seamount	Desmophyllum	1701	Ⅱ	Li2020	15046	115	15133	75	140.7	1.1	146.9	1.1	3.9	0	289	1	0.148	0.0007
NBP1103-DH120-Dc-54	Sars Seamount	Desmophyllum	1701	Ⅱ	Stewart2021	15098.7	842.238	15935.8	86.2516	143.552	1.0806	149.812	1.18076	5.34883	0.0157276	3873.52	18.6657	0.155715	0.000775699
NBP1103-DH120-Dc-23	Sars Seamount	Desmophyllum	1701	Ⅱ	Li2020	15172	134	15283	77	141.5	1.1	147.7	1.2	3.9	0	370	2	0.1495	0.0007
NBP1103-DH120-Dc-11	Sars Seamount	Desmophyllum	1701	Ⅱ	Li2020	15174	119	15258	84	140.5	1	146.7	1.1	4.7	0	345	2	0.1491	0.0008
NBP1103-DH120-Dc-66	Sars Seamount	Desmophyllum	1701	Ⅱ	Li2020	15265	124	15348	92	140	1.5	146.2	1.6	3.5	0	255	1	0.1499	0.0008
NBP1103-DH120-Dc-72	Sars Seamount	Desmophyllum	1701	Ⅱ	Stewart2021	15306.2	127.892	15408.7	76.8166	141.894	1.085	148.165	1.12798	4.03549	0.00718161	359.742	1.67341	0.150683	0.000684777
NBP1103-DH120-Dc-12	Sars Seamount	Desmophyllum	1701	Ⅱ	Stewart2021	15306.7	235.371	15525.6	86.7191	139.879	1.10005	146.062	1.1444	3.52674	0.00724497	666.422	2.92435	0.151473	0.000774228
NBP1103-DH120-Dc-2	Sars Seamount	Desmophyllum	1701	Ⅱ	Li2020	15330	155	15465	76	139.5	1.1	145.7	1.1	5.1	0	590	2	0.1509	0.0007
NBP1103-DH120-Dc-27	Sars Seamount	Desmophyllum	1701	Ⅱ	Li2020	15395	192	15561	94	138.6	1	144.7	1.1	5.5	0	793	3	0.1516	0.0008
NBP1103-DH120-Dc-3	Sars Seamount	Desmophyllum	1701	Ⅱ	Li2020	15550	141	15665	80	140.9	1.1	147.2	1.2	4.6	0	462	2	0.1529	0.0007
NBP1103-DH120-Dc-69	Sars Seamount	Desmophyllum	1701	Ⅱ	Stewart2021	15595.7	416.154	16001.3	79.7815	139.785	1.05277	146.083	1.10531	6.60651	0.0119476	2318.96	9.43084	0.155783	0.0007103
NBP1103-DH120-Dc-20	Sars Seamount	Desmophyllum	1701	Ⅱ	Li2020	16376	444	16811	87	144.2	1.1	151	1.2	4.1	0	1547	6	0.1637	0.0008
NBP1103-DH120-Dc-49	Sars Seamount	Desmophyllum	1701	Ⅱ	Stewart2021	16841.4	1182.53	18015.1	96.4114	140.538	1.12073	147.387	1.26512	2.96606	0.00577793	3008	12.4441	0.173999	0.00084384
NBP0805-DR36-Dc-A-1	Sars Seamount	Desmophyllum	1750	Ⅱ	B&R2012	10304	61	10362	45	146.2	0.7	150.5	0.7	4.1	0	207	2	0.104	0.0004
NBP0805-DR36-Dc-A-2	Sars Seamount	Desmophyllum	1750	Ⅱ	B&R2012	12287	89	12392	55	144.9	0.7	150	0.8	3.8	0	350	2	0.1231	0.0004
NBP0805-DR36-Dc-A-3	Sars Seamount	Desmophyllum	1750	Ⅱ	B&R2012	12798	105	12930	56	143.2	0.7	148.4	0.7	4.1	0	472	2	0.128	0.0004
NBP1103-DH40-Dc-3	Shackleton Fracture Zone	Desmophyllum	806	Ⅰ	Chen2015	18109	337	18532	182	142.5	4.2	150	4.6	3.7	0	1346	7	0.1789	0.0009
NBP1103-DH40-Dc-5	Shackleton Fracture Zone	Desmophyllum	806	Ⅰ	Chen2015	22640	162	22788	127	135.9	0.4	144.9	0.5	3	0	383	2	0.2148	0.001
NBP1103-DH40-Dc-1	Shackleton Fracture Zone	Desmophyllum	806	Ⅰ	Stewart2021	26575	754	27301	193	132.1	1.4	142.7	1.4	5.59	0.02	3489	16.99	0.2515	0.0015
NBP0805-Dr23-Cn-A-1	Shackleton Fracture Zone	Caryophyllia	819	Ⅰ	Chen2023	2380.14	19.4616	2390.24	16.6255	145.788	0.963649	146.776	0.967406	6.74956	0.0139491	58.9081	0.381407	0.0248184	0.000169747
NBP0805-Dr23-Cc-A-24	Shackleton Fracture Zone	Caryophyllia	819	Ⅰ	Chen2023	3802.82	28.3383	3812.84	26.5805	145.38	1.10539	146.949	1.11497	6.5006	0.0180291	56.2636	0.487331	0.0393292	0.000266009
NBP0805-Dr23-Cc-A-10	Shackleton Fracture Zone	Caryophyllia	819	Ⅰ	Chen2023	4078.86	126.251	4194.84	50.7159	145.212	0.964122	146.892	0.978572	5.46621	0.0156393	548.109	2.68179	0.0431912	0.000511219
NBP0805-Dr23-Cc-A-17	Shackleton Fracture Zone	Caryophyllia	819	Ⅰ	Chen2023	4662.83	27.9804	4670.86	26.8423	145.66	1.00012	147.594	1.01187	6.39989	0.0147606	44.9429	0.294542	0.0480122	0.000266684
NBP0805-Dr23-Cc-A-11	Shackleton Fracture Zone	Caryophyllia	819	Ⅰ	Stewart2021	6448.54	285.814	6730.03	47.6866	145.292	1.01862	147.965	1.03947	6.26903	0.0124389	1528.67	6.27645	0.0685365	0.000467979
NBP0805-Dr23-Cc-A-1	Shackleton Fracture Zone	Caryophyllia	819	Ⅰ	Chen2023	7113.05	71.7192	7164.19	50.1726	144.064	1.06332	146.99	1.0831	5.2635	0.013824	232.937	1.09688	0.0727414	0.000490322
NBP0805-DR23-Dc-A-7	Shackleton Fracture Zone	Desmophyllum	819	Ⅰ	B&R2012	11910	125	12076	57	144.2	0.7	149.1	0.7	4.2	0	603	2	0.1201	0.0005
NBP0805-Dr23-Dc-A-5	Shackleton Fracture Zone	Desmophyllum	819	Ⅰ	B&R2012	13247	154	13460	59	141	0.6	146.4	0.7	3.4	0	625	3	0.1321	0.0005
NBP0805-DR23-Dc-A-6	Shackleton Fracture Zone	Desmophyllum	819	Ⅰ	B&R2012	15689	99	15788	72	146.5	0.7	153.2	0.7	4.1	0	350	4	0.1548	0.0006
NBP0805-DR23-Dc-A-4	Shackleton Fracture Zone	Desmophyllum	819	Ⅰ	B&R2012	20330	344	20822	97	135.9	0.6	143.9	0.8	3.5	0	1499	9	0.1979	0.0007
NBP0805-DR23-Dc-A-1	Shackleton Fracture Zone	Desmophyllum	819	Ⅰ	B&R2012	25647	320	26091	119	134.4	0.6	144.5	0.8	4.1	0	1555	5	0.2421	0.0009
NBP1103-DH43-Dc-7	Shackleton Fracture Zone	Desmophyllum	823	Ⅰ	Li2020	13391	83	13441	67	148.9	1	154.6	1.1	3.2	0	140	1	0.1334	0.0006
NBP1103-DH43-Dc-6	Shackleton Fracture Zone	Desmophyllum	823	Ⅰ	Chen2015	19693	378	20166	206	135.8	4.4	143.5	4.8	3.3	0	1362	7	0.1922	0.001
NBP1103-DH43-Dc-1	Shackleton Fracture Zone	Desmophyllum	823	Ⅰ	Chen2015	20429	116	20462	113	136.5	0.4	144.6	0.4	5.7	0	162	2	0.1949	0.0009
NBP1103-DH43-Dc-2	Shackleton Fracture Zone	Desmophyllum	823	Ⅰ	Stewart2021	23071	867	23931	59	141.5	1.5	151.4	1.6	3.61	0	2697	3.63	0.2256	0.0004
NBP1103-DH43-Dc-10	Shackleton Fracture Zone	Desmophyllum	823	Ⅰ	Stewart2021	24035	1031	25047	158	141.5	1.4	151.9	1.5	3.84	0.01	3373	14.37	0.235	0.0013
NBP1103-DH43-Dc-8	Shackleton Fracture Zone	Desmophyllum	823	Ⅰ	Stewart2021	24394	691	25060	178	139.9	1.4	150.1	1.5	4.43	0.02	2550	11.85	0.2347	0.0015
NBP1103-DH43-Dc-3	Shackleton Fracture Zone	Desmophyllum	823	Ⅰ	Chen2015	27221	244	27505	152	135.8	0.4	146.7	0.5	3.2	0	790	3	0.2541	0.0012
NBP1103-DH43-Dc-12	Shackleton Fracture Zone	Desmophyllum	823	Ⅰ	Stewart2021	28743	329	29023	174	139.7	1.4	151.6	1.5	4.31	0.01	1051	4.08	0.2673	0.0014
(1) U decay constants: λ238 = 1.55125 ×10-10 and λ234 = 2.8263 ×10-6. Th decay constant: λ230 = 9.1577 ×10-6.
(2) δ234U = ([234U/238U]activity – 1) × 1000.
(3) δ234Ui was calculated based on 230Th age (t), i.e., δ234Ui = δ234Um × eλ234 × t.
(4) Corrected 230Th ages assume the initial 230Th/232Th atomic ratio of 2±2 ×10-4.
