# Supplementary material for: Enhanced subglacial discharge from Antarctica during meltwater pulse 1A
Source: Nat Commun. 2023 Nov 13;14:7327. doi: 10.1038/s41467-023-42974-0 (PMC10643554; doi:10.1038/s41467-023-42974-0)
Supplement: Supplementary file 5 — Source Data [file 41467_2023_42974_MOESM5_ESM.xlsx]

## Sheet: Fig. 2
Deep-sea coral δ234Ui records from the Southern Ocean							Smoothed δ234U record (excluding samples from Sars Seamount 647-981 m, Interim Seamount 1064-1196 m, and Shackleton Fracture Zone (SFZ) 806-823 m) with a 500-yr Gaussian filter.
Location	Group	Age (year BP)	2 σ	δ234Ui (‰)	2 σ		Age (year BP)	δ234Ui (‰)
Burdwood Bank	Ⅲ	4554	46	148.1	1.2		0	147.056
Burdwood Bank	Ⅲ	13457	76	151.3	0.7		10	147.055
Burdwood Bank	Ⅲ	13767	68	148.5	0.8		20	147.055
Burdwood Bank	Ⅲ	-51	141	146.9	1.23		30	147.054
Burdwood Bank	Ⅲ	2996	1365	147.2	1.5		40	147.053
Burdwood Bank	Ⅲ	4318	188	147.7	1.4		50	147.052
Burdwood Bank	Ⅲ	5390	120	149.2	1.3		60	147.051
Burdwood Bank	Ⅲ	5811	894	148.5	1.3		70	147.051
Burdwood Bank	Ⅲ	8713	306	149	1.5		80	147.05
Burdwood Bank	Ⅲ	9211	764	149	1.4		90	147.049
Burdwood Bank	Ⅲ	11973	2494	148.5	1.8		100	147.048
Burdwood Bank	Ⅲ	13329	280	146.9	1.4		110	147.047
Burdwood Bank	Ⅲ	13458	273	147.6	1.4		120	147.046
Burdwood Bank	Ⅲ	13691	226	149.2	1.4		130	147.046
Burdwood Bank	Ⅲ	13793	178	148.2	1.4		140	147.045
Burdwood Bank	Ⅲ	13937	80	146.7	1.2		150	147.044
Burdwood Bank	Ⅲ	13939	699	146.8	1.4		160	147.043
Burdwood Bank	Ⅲ	14081	293	148.4	1.3		170	147.042
Burdwood Bank	Ⅲ	14119	76	145.4	1.2		180	147.041
Burdwood Bank	Ⅲ	14197	92	145.3	1.2		190	147.04
Burdwood Bank	Ⅲ	14271	631	145.8	1.4		200	147.04
Burdwood Bank	Ⅲ	14435	188	148	1.4		210	147.039
Burdwood Bank	Ⅲ	14474	92	144.8	1.3		220	147.038
Burdwood Bank	Ⅲ	14649	82	145.8	1.2		230	147.037
Burdwood Bank	Ⅲ	14773	78	146.4	1.5		240	147.036
Burdwood Bank	Ⅲ	0	254	148.3	1		250	147.035
Burdwood Bank	Ⅲ	5	144	147.7	1.4		260	147.034
Burdwood Bank	Ⅲ	63	44	147.5	1.4		270	147.033
Burdwood Bank	Ⅲ	80	15	147.2	1.3		280	147.032
Burdwood Bank	Ⅲ	133	189	147.6	1.4		290	147.031
Burdwood Bank	Ⅲ	401	51	148.4	1.2		300	147.03
Burdwood Bank	Ⅲ	978	29	147.9	1.1		310	147.029
Burdwood Bank	Ⅲ	1324	162	148.1	1.1		320	147.028
Burdwood Bank	Ⅲ	2450	623	148	1.1		330	147.028
Burdwood Bank	Ⅲ	2567	535	147.4	1.3		340	147.027
Burdwood Bank	Ⅲ	12600	117	149.2	1.6		350	147.026
Burdwood Bank	Ⅲ	13072	99	146.2	2		360	147.025
Burdwood Bank	Ⅲ	15368	260	146.3	1.1		370	147.024
Burdwood Bank	Ⅲ	16472	159	146.7	1.1		380	147.023
Burdwood Bank	Ⅲ	9551	57	148.6	1.237		390	147.022
Burdwood Bank	Ⅲ	9950	100	146.9	1.227		400	147.021
Burdwood Bank	Ⅲ	66	11	146.8	0.7		410	147.02
Burdwood Bank	Ⅲ	467	20	146.1	0.7		420	147.019
Burdwood Bank	Ⅲ	3776	59	149.1	1.1		430	147.018
Burdwood Bank	Ⅲ	4644	168	149.2	0.8		440	147.017
Burdwood Bank	Ⅲ	5884	44	149.4	0.7		450	147.016
Burdwood Bank	Ⅲ	6470	48	153.3	0.7		460	147.015
Burdwood Bank	Ⅲ	11778	135	153.1	0.8		470	147.014
Burdwood Bank	Ⅲ	11943	63	148.1	1.5		480	147.013
Burdwood Bank	Ⅲ	16402	310	155.5	0.9		490	147.012
Burdwood Bank	Ⅲ	16922	178	145	1.1		500	147.01
Burdwood Bank	Ⅱ	2953	1104	148	1.3		510	147.009
Burdwood Bank	Ⅱ	3188	955	147.3	1.2		520	147.008
Burdwood Bank	Ⅱ	3432	870	148.3	1.2		530	147.007
Burdwood Bank	Ⅱ	11292	1297	149.8	1.9		540	147.006
Burdwood Bank	Ⅱ	11594	401	148.4	2		550	147.005
Burdwood Bank	Ⅱ	9993	108	149.1	1.163		560	147.004
Burdwood Bank	Ⅱ	11855	555	148.4	1.8		570	147.003
Burdwood Bank	Ⅱ	11879	409	149.1	1.8		580	147.002
Burdwood Bank	Ⅱ	14073	206	147.4	4.9		590	147.001
Burdwood Bank	Ⅱ	15823	289	148.6	0.5		600	147
Burdwood Bank	Ⅱ	864	9	145.8	1.1		610	146.999
Burdwood Bank	Ⅱ	2175	93	145.9	1		620	146.998
Burdwood Bank	Ⅱ	2206	40	147.8	1.1		630	146.997
Burdwood Bank	Ⅱ	2597	31	145.8	1.1		640	146.995
Burdwood Bank	Ⅱ	2751	40	146.5	1		650	146.994
Burdwood Bank	Ⅱ	2782	37	145.4	1.1		660	146.993
Burdwood Bank	Ⅱ	4779	356	147.4	1.1		670	146.992
Burdwood Bank	Ⅱ	5457	81	147	1		680	146.991
Burdwood Bank	Ⅱ	5623	43	146.4	1		690	146.99
Burdwood Bank	Ⅱ	6130	48	146.6	1.1		700	146.989
Burdwood Bank	Ⅱ	6910	82	146.7	1.4		710	146.988
Burdwood Bank	Ⅱ	7748	525	146.9	1.1		720	146.986
Burdwood Bank	Ⅱ	14766	194	145.8	1		730	146.985
Burdwood Bank	Ⅱ	14832	100	145.7	1.7		740	146.984
Cape Horn	Ⅲ	57	2	147	1.053		750	146.983
Cape Horn	Ⅲ	183	4	147.5	1.093		760	146.982
Cape Horn	Ⅲ	221	4	146.9	1.098		770	146.981
Cape Horn	Ⅲ	383	10	146	1.092		780	146.98
Cape Horn	Ⅲ	720	187	146.9	1.401		790	146.979
Cape Horn	Ⅲ	751	14	147.4	1.13		800	146.977
Cape Horn	Ⅲ	5627	37	148	1.107		810	146.976
Cape Horn	Ⅲ	6600	53	148.5	1.096		820	146.975
Cape Horn	Ⅲ	15224	172	150.6	1.1		830	146.974
Cape Horn	Ⅲ	16483	404	146.4	1.1		840	146.973
Cape Horn	Ⅲ	243	10	147	1.116		850	146.972
Cape Horn	Ⅲ	304	5	146.9	1.123		860	146.971
Cape Horn	Ⅲ	308	5	146.8	1.131		870	146.969
Cape Horn	Ⅲ	496	6	147.4	1.091		880	146.968
Cape Horn	Ⅲ	952	20	147	1.077		890	146.967
Cape Horn	Ⅲ	1940	13	144.8	1.154		900	146.966
Cape Horn	Ⅲ	2160	41	147.3	1.081		910	146.965
Cape Horn	Ⅲ	2358	18	147.9	1.066		920	146.964
Cape Horn	Ⅲ	2397	17	146.2	0.95		930	146.962
Cape Horn	Ⅲ	2524	35	146.9	1.016		940	146.961
Cape Horn	Ⅲ	2612	23	147	1.011		950	146.96
Cape Horn	Ⅲ	3141	113	149.6	1.059		960	146.959
Cape Horn	Ⅲ	3318	21	148.4	1.098		970	146.958
Cape Horn	Ⅲ	3912	25	147.6	1.098		980	146.957
Cape Horn	Ⅲ	4181	36	149.5	1.092		990	146.956
Cape Horn	Ⅲ	5096	39	148.9	1.101		1000	146.955
Cape Horn	Ⅲ	5336	146	149.3	1.04		1010	146.953
Cape Horn	Ⅲ	6389	166	148	1.133		1020	146.952
Cape Horn	Ⅲ	6605	457	148.2	1.103		1030	146.951
Cape Horn	Ⅲ	7068	41	149.8	1.088		1040	146.95
Cape Horn	Ⅲ	7496	185	148.7	1.125		1050	146.949
Cape Horn	Ⅲ	7643	81	147.5	1.148		1060	146.948
Cape Horn	Ⅲ	7771	837	151.4	1.109		1070	146.947
Cape Horn	Ⅲ	8183	55	147.5	1.237		1080	146.946
Cape Horn	Ⅲ	9099	88	148	1.185		1090	146.945
Cape Horn	Ⅲ	9130	399	150.2	1.106		1100	146.944
Cape Horn	Ⅲ	9171	231	146.4	1.241		1110	146.943
Cape Horn	Ⅲ	9477	288	150.1	1.135		1120	146.942
Cape Horn	Ⅲ	10133	331	148.5	1.111		1130	146.94
Cape Horn	Ⅲ	10142	367	149	1.081		1140	146.939
Cape Horn	Ⅲ	10178	551	152.2	1.128		1150	146.938
Cape Horn	Ⅲ	10178	551	152.2	1.128		1160	146.937
Cape Horn	Ⅲ	12377	142	149.9	2		1170	146.936
Cape Horn	Ⅲ	12392	92	147.7	1.4		1180	146.935
Cape Horn	Ⅲ	12430	84	150.9	1.2		1190	146.934
Cape Horn	Ⅲ	12457	97	148.1	1.1		1200	146.933
Cape Horn	Ⅲ	12464	71	150.4	1.055		1210	146.932
Cape Horn	Ⅲ	12464	71	150.4	1.1		1220	146.932
Cape Horn	Ⅲ	12487	145	148.9	1.079		1230	146.931
Cape Horn	Ⅲ	12487	145	148.9	1.1		1240	146.93
Cape Horn	Ⅲ	12487	174	148.5	1.2		1250	146.929
Cape Horn	Ⅲ	12517	294	150.1	1.189		1260	146.928
Cape Horn	Ⅲ	12558	247	154.6	1.073		1270	146.927
Cape Horn	Ⅲ	12620	90	147.7	1.3		1280	146.926
Cape Horn	Ⅲ	12693	250	150.5	1.122		1290	146.925
Cape Horn	Ⅲ	13645	1108	149.7	1.275		1300	146.924
Cape Horn	Ⅲ	14178	100	148.9	1.1		1310	146.924
Cape Horn	Ⅲ	14232	160	147.1	1.2		1320	146.923
Cape Horn	Ⅲ	14260	101	147.4	1.1		1330	146.922
Cape Horn	Ⅲ	14271	209	154	1.906		1340	146.921
Cape Horn	Ⅲ	14279	78	148.1	1.055		1350	146.92
Cape Horn	Ⅲ	14414	122	148.2	1.207		1360	146.92
Cape Horn	Ⅲ	14491	180	147.5	1.1		1370	146.919
Cape Horn	Ⅲ	14521	246	148.4	1.1		1380	146.918
Cape Horn	Ⅲ	14530	233	151.8	1.202		1390	146.918
Cape Horn	Ⅲ	14531	108	147.3	1.2		1400	146.917
Cape Horn	Ⅲ	14570	310	147	1.5		1410	146.916
Cape Horn	Ⅲ	14617	530	148.6	1.148		1420	146.916
Cape Horn	Ⅲ	14637	206	147.7	1.154		1430	146.915
Cape Horn	Ⅲ	14731	347	148.6	1.145		1440	146.914
Cape Horn	Ⅲ	14749	143	147	1.3		1450	146.914
Cape Horn	Ⅲ	14853	781	147.6	2.16		1460	146.913
Cape Horn	Ⅲ	14858	279	146.7	1.153		1470	146.913
Cape Horn	Ⅲ	14881	599	148.8	1.116		1480	146.912
Cape Horn	Ⅲ	14944	229	148.2	1.1		1490	146.912
Cape Horn	Ⅲ	15111	158	147.3	1.3		1500	146.912
Cape Horn	Ⅲ	15184	424	148.1	1.089		1510	146.911
Cape Horn	Ⅲ	15226	306	147.2	1.105		1520	146.911
Cape Horn	Ⅲ	15234	331	147.3	1.129		1530	146.91
Cape Horn	Ⅲ	15269	197	148.6	1.1		1540	146.91
Cape Horn	Ⅲ	15297	162	147.6	1.169		1550	146.91
Cape Horn	Ⅲ	15318	516	147.4	1.086		1560	146.909
Cape Horn	Ⅲ	15380	220	146.3	1.1		1570	146.909
Cape Horn	Ⅲ	15556	722	148.5	1.169		1580	146.909
Cape Horn	Ⅲ	15568	1000	147.3	1.166		1590	146.909
Cape Horn	Ⅲ	15611	126	146.6	1.1		1600	146.909
Cape Horn	Ⅲ	15634	330	147.3	1.097		1610	146.909
Cape Horn	Ⅲ	15703	93	145.1	1.2		1620	146.908
Cape Horn	Ⅲ	15711	161	147.4	1.1		1630	146.908
Cape Horn	Ⅲ	15714	411	148.2	1.089		1640	146.908
Cape Horn	Ⅲ	15820	1009	148.4	1.226		1650	146.908
Cape Horn	Ⅲ	15841	437	147.6	1.111		1660	146.908
Cape Horn	Ⅲ	15869	201	147.5	1.3		1670	146.908
Cape Horn	Ⅲ	15881	1184	150.1	1.194		1680	146.909
Cape Horn	Ⅲ	15888	165	145.4	1.3		1690	146.909
Cape Horn	Ⅲ	15931	1730	147.2	1.513		1700	146.909
Cape Horn	Ⅲ	15960	244	145.9	1.184		1710	146.909
Cape Horn	Ⅲ	15975	634	148.2	1.06		1720	146.909
Cape Horn	Ⅲ	16099	232	143.8	1.2		1730	146.91
Cape Horn	Ⅲ	16226	1134	151.2	1.289		1740	146.91
Cape Horn	Ⅲ	16601	1239	146.9	1.161		1750	146.91
Cape Horn	Ⅲ	16639	790	147.2	1.187		1760	146.911
Cape Horn	Ⅲ	16745	820	148.6	1.117		1770	146.911
Cape Horn	Ⅲ	16918	860	146.9	1.147		1780	146.912
Cape Horn	Ⅲ	20318	439	145.3	1.1		1790	146.912
Cape Horn	Ⅲ	21582	661	144.4	1.243		1800	146.913
Cape Horn	Ⅱ	6304	47	148.7	1.066		1810	146.913
Cape Horn	Ⅱ	6748	48	148.1	1.143		1820	146.914
Cape Horn	Ⅱ	7071	45	148.9	1.075		1830	146.915
Cape Horn	Ⅱ	4862	104	148.9	1.14		1840	146.915
Cape Horn	Ⅱ	7769	132	147.9	1.06		1850	146.916
Cape Horn	Ⅱ	15832	216	145.4	1.4		1860	146.917
Cape Horn	Ⅱ	15874	139	144.9	1.5		1870	146.918
Interim Seamount	Ⅰ	15232	176	144.6	4.4		1880	146.918
Interim Seamount	Ⅰ	13703	238	148.8	1.1		1890	146.919
Interim Seamount	Ⅰ	13868	361	148.7	1.026		1900	146.92
Interim Seamount	Ⅰ	14776	244	151.4	4.8		1910	146.921
Interim Seamount	Ⅰ	21525	219	144.3	0.8		1920	146.922
Interim Seamount	Ⅰ	15283	145	148.3	0.4		1930	146.924
Interim Seamount	Ⅰ	16238	115	147	0.4		1940	146.925
Interim Seamount	Ⅰ	25958	218	145.6	0.5		1950	146.926
Sars Seamount	Ⅰ	4790	32	148.5	1.099		1960	146.927
Sars Seamount	Ⅰ	9650	154	149.5	1.12		1970	146.928
Sars Seamount	Ⅰ	9726	167	150.1	1.095		1980	146.93
Sars Seamount	Ⅰ	1708	27	146	0.8		1990	146.931
Sars Seamount	Ⅰ	7698	55	153.3	1		2000	146.932
Sars Seamount	Ⅰ	10144	62	150.5	0.7		2010	146.934
Sars Seamount	Ⅰ	10255	81	150.6	0.8		2020	146.935
Sars Seamount	Ⅰ	11117	65	149.3	0.8		2030	146.937
Sars Seamount	Ⅰ	11143	68	148.6	0.7		2040	146.938
Sars Seamount	Ⅰ	11254	83	147.3	0.7		2050	146.94
Sars Seamount	Ⅰ	11364	122	149.9	0.8		2060	146.942
Sars Seamount	Ⅰ	11376	71	147.8	0.8		2070	146.944
Sars Seamount	Ⅰ	11406	75	148.3	0.7		2080	146.945
Sars Seamount	Ⅰ	11700	115	147.3	0.8		2090	146.947
Sars Seamount	Ⅰ	11724	170	150.4	0.8		2100	146.949
Sars Seamount	Ⅰ	14710	94	148.1	0.7		2110	146.951
Sars Seamount	Ⅰ	138	58	147.5	1.099		2120	146.953
Sars Seamount	Ⅰ	10333	108	149.7	2		2130	146.955
Sars Seamount	Ⅰ	11723	188	149.3	2		2140	146.957
Sars Seamount	Ⅰ	12450	99	149.6	2		2150	146.959
Sars Seamount	Ⅰ	14693	243	147.8	2		2160	146.961
Sars Seamount	Ⅰ	3210	22	147.8	1.103		2170	146.963
Sars Seamount	Ⅰ	15267	123	149.8	1.1		2180	146.966
Sars Seamount	Ⅰ	15473	184	148.5	1.9		2190	146.968
Sars Seamount	Ⅰ	7876	66	149	1.122		2200	146.97
Sars Seamount	Ⅰ	29467	610	141.1	1.179		2210	146.973
Sars Seamount	Ⅰ	5819	59	149.4	1.1		2220	146.975
Sars Seamount	Ⅰ	6858	69	150.9	0.7		2230	146.978
Sars Seamount	Ⅰ	11608	130	146.2	0.8		2240	146.98
Sars Seamount	Ⅰ	5584	54	149	1.156		2250	146.983
Sars Seamount	Ⅰ	10338	58	148.6	1.2		2260	146.986
Sars Seamount	Ⅰ	11685	106	146.4	1.2		2270	146.988
Sars Seamount	Ⅰ	11764	99	146.7	1.1		2280	146.991
Sars Seamount	Ⅰ	11861	107	154.7	1.1		2290	146.994
Sars Seamount	Ⅰ	12097	93	148.8	1.2		2300	146.997
Sars Seamount	Ⅰ	12527	165	148.4	1.1		2310	147
Sars Seamount	Ⅰ	12606	154	150.1	1.1		2320	147.003
Sars Seamount	Ⅰ	14043	114	154.6	1.1		2330	147.006
Sars Seamount	Ⅰ	14294	122	152.2	1.3		2340	147.009
Sars Seamount	Ⅰ	14371	98	147.1	1.2		2350	147.012
Sars Seamount	Ⅰ	14383	180	151.6	1.1		2360	147.015
Sars Seamount	Ⅰ	14545	127	153.1	1.1		2370	147.018
Sars Seamount	Ⅰ	14658	132	152.2	1.1		2380	147.021
Sars Seamount	Ⅰ	14768	134	152.7	1.1		2390	147.025
Sars Seamount	Ⅰ	14813	113	147.7	1.1		2400	147.028
Sars Seamount	Ⅰ	14842	196	153.8	1		2410	147.032
Sars Seamount	Ⅰ	14880	162	148.6	1.2		2420	147.035
Sars Seamount	Ⅰ	14955	435	150.7	1.1		2430	147.039
Sars Seamount	Ⅰ	14958	205	151.3	1.1		2440	147.042
Sars Seamount	Ⅰ	14963	167	149.3	1.2		2450	147.046
Sars Seamount	Ⅰ	14978	124	146.2	1.1		2460	147.049
Sars Seamount	Ⅰ	15049	171	147.1	1.3		2470	147.053
Sars Seamount	Ⅰ	15110	101	149.7	1.1		2480	147.057
Sars Seamount	Ⅰ	15134	193	151.7	1.1		2490	147.061
Sars Seamount	Ⅰ	15205	163	151.8	1.1		2500	147.064
Sars Seamount	Ⅰ	15228	343	150.2	1.1		2510	147.068
Sars Seamount	Ⅰ	15305	159	153.1	1.3		2520	147.072
Sars Seamount	Ⅰ	15378	122	147.2	1.1		2530	147.076
Sars Seamount	Ⅰ	15646	163	146.6	1.3		2540	147.08
Sars Seamount	Ⅰ	15930	142	149.1	1.1		2550	147.084
Sars Seamount	Ⅰ	16007	240	147.3	1.3		2560	147.089
Sars Seamount	Ⅰ	16209	381	145.2	1.1		2570	147.093
Sars Seamount	Ⅰ	19466	675	144.6	1.1		2580	147.097
Sars Seamount	Ⅰ	14205	162	152	4.7		2590	147.101
Sars Seamount	Ⅰ	14239	243	152	0.5		2600	147.106
Sars Seamount	Ⅰ	14671	148	151.2	4.3		2610	147.11
Sars Seamount	Ⅰ	14951	159	153.9	4.6		2620	147.114
Sars Seamount	Ⅰ	16913	336	146.5	4.5		2630	147.119
Sars Seamount	Ⅰ	14193	205	154	1.149		2640	147.123
Sars Seamount	Ⅰ	14537	267	152.8	1.12		2650	147.128
Sars Seamount	Ⅰ	14608	182	150.5	1.102		2660	147.133
Sars Seamount	Ⅰ	14630	495	151.8	1.159		2670	147.137
Sars Seamount	Ⅰ	14636	145	147.1	1.177		2680	147.142
Sars Seamount	Ⅰ	14703	365	151	1.083		2690	147.147
Sars Seamount	Ⅰ	14707	170	150.3	1.138		2700	147.151
Sars Seamount	Ⅰ	14749	154	148.1	1.087		2710	147.156
Sars Seamount	Ⅰ	14763	116	149.8	1.191		2720	147.161
Sars Seamount	Ⅰ	14782	80	149.9	1.088		2730	147.166
Sars Seamount	Ⅰ	14784	218	152.3	1.134		2740	147.171
Sars Seamount	Ⅰ	14794	138	150.6	1.118		2750	147.176
Sars Seamount	Ⅰ	14845	122	148.4	1.145		2760	147.181
Sars Seamount	Ⅰ	14911	106	149.5	1.107		2770	147.186
Sars Seamount	Ⅰ	14919	121	146.1	1.15		2780	147.191
Sars Seamount	Ⅰ	14928	125	148.8	1.104		2790	147.196
Sars Seamount	Ⅰ	15041	255	146.1	1.045		2800	147.202
Sars Seamount	Ⅰ	15050	206	147.3	1.297		2810	147.207
Sars Seamount	Ⅰ	15063	110	147.7	1.098		2820	147.212
Sars Seamount	Ⅰ	15099	95	149	1.074		2830	147.217
Sars Seamount	Ⅰ	15142	265	150.1	1.149		2840	147.223
Sars Seamount	Ⅰ	15159	178	151.8	1.19		2850	147.228
Sars Seamount	Ⅰ	15204	126	156.2	1.111		2860	147.234
Sars Seamount	Ⅰ	15228	92	152.2	1.135		2870	147.239
Sars Seamount	Ⅰ	15243	133	151.6	1.082		2880	147.245
Sars Seamount	Ⅰ	15266	111	151.2	1.113		2890	147.25
Sars Seamount	Ⅰ	15359	160	148.5	1.138		2900	147.256
Sars Seamount	Ⅰ	15373	334	155.4	1.134		2910	147.261
Sars Seamount	Ⅰ	15380	171	149.2	1.129		2920	147.267
Sars Seamount	Ⅰ	15391	106	150.2	1.153		2930	147.273
Sars Seamount	Ⅰ	15453	122	145.2	1.105		2940	147.278
Sars Seamount	Ⅰ	15500	201	147.4	1.129		2950	147.284
Sars Seamount	Ⅰ	15629	210	146.9	1.097		2960	147.29
Sars Seamount	Ⅰ	15702	277	146.4	1.166		2970	147.296
Sars Seamount	Ⅰ	15906	160	148.8	1.165		2980	147.301
Sars Seamount	Ⅰ	16029	326	147.9	1.129		2990	147.307
Sars Seamount	Ⅱ	1143	53	145.1	0.7		3000	147.313
Sars Seamount	Ⅱ	10294	154	147.7	1.1		3010	147.319
Sars Seamount	Ⅱ	14892	113	146	1.2		3020	147.325
Sars Seamount	Ⅱ	1899	98	147.9	1.046		3030	147.331
Sars Seamount	Ⅱ	4140	44	148.3	1.057		3040	147.337
Sars Seamount	Ⅱ	5754	265	148.3	1.097		3050	147.343
Sars Seamount	Ⅱ	8019	267	148.7	1.087		3060	147.349
Sars Seamount	Ⅱ	10103	247	148.8	1.123		3070	147.355
Sars Seamount	Ⅱ	8308	168	148.6	1.104		3080	147.361
Sars Seamount	Ⅱ	10442	136	149.2	1.1		3090	147.368
Sars Seamount	Ⅱ	11219	240	147.6	1		3100	147.374
Sars Seamount	Ⅱ	11364	264	147.8	1.15		3110	147.38
Sars Seamount	Ⅱ	12029	198	148.6	1.128		3120	147.386
Sars Seamount	Ⅱ	12067	167	147.7	1.2		3130	147.392
Sars Seamount	Ⅱ	12131	158	149.5	1.2		3140	147.399
Sars Seamount	Ⅱ	12164	183	148.9	1.093		3150	147.405
Sars Seamount	Ⅱ	12165	164	147.5	1.1		3160	147.411
Sars Seamount	Ⅱ	12369	97	147.3	1		3170	147.417
Sars Seamount	Ⅱ	12626	124	148.3	0.4		3180	147.424
Sars Seamount	Ⅱ	12715	80	150.3	1.1		3190	147.43
Sars Seamount	Ⅱ	12793	238	146.5	1.117		3200	147.436
Sars Seamount	Ⅱ	12812	115	148.9	1.102		3210	147.443
Sars Seamount	Ⅱ	12865	249	147.7	1		3220	147.449
Sars Seamount	Ⅱ	12872	191	147.9	1		3230	147.456
Sars Seamount	Ⅱ	12898	133	150.8	1.1		3240	147.462
Sars Seamount	Ⅱ	13115	301	150.9	1.142		3250	147.468
Sars Seamount	Ⅱ	13175	131	147.6	0.4		3260	147.475
Sars Seamount	Ⅱ	13760	575	149.1	1.124		3270	147.481
Sars Seamount	Ⅱ	14113	162	146.9	4.7		3280	147.488
Sars Seamount	Ⅱ	14125	121	148.7	0.4		3290	147.494
Sars Seamount	Ⅱ	14165	115	149.1	0.4		3300	147.501
Sars Seamount	Ⅱ	14806	130	148.9	1.2		3310	147.507
Sars Seamount	Ⅱ	14845	131	147.7	0.4		3320	147.514
Sars Seamount	Ⅱ	14857	145	146.5	1.2		3330	147.52
Sars Seamount	Ⅱ	14883	995	146.4	1.14		3340	147.527
Sars Seamount	Ⅱ	15046	115	146.9	1.1		3350	147.533
Sars Seamount	Ⅱ	15099	842	149.8	1.181		3360	147.54
Sars Seamount	Ⅱ	15172	134	147.7	1.2		3370	147.546
Sars Seamount	Ⅱ	15174	119	146.7	1.1		3380	147.553
Sars Seamount	Ⅱ	15265	124	146.2	1.6		3390	147.559
Sars Seamount	Ⅱ	15306	128	148.2	1.128		3400	147.566
Sars Seamount	Ⅱ	15307	235	146.1	1.144		3410	147.572
Sars Seamount	Ⅱ	15330	155	145.7	1.1		3420	147.579
Sars Seamount	Ⅱ	15395	192	144.7	1.1		3430	147.585
Sars Seamount	Ⅱ	15550	141	147.2	1.2		3440	147.592
Sars Seamount	Ⅱ	15596	416	146.1	1.105		3450	147.598
Sars Seamount	Ⅱ	16376	444	151	1.2		3460	147.605
Sars Seamount	Ⅱ	16841	1183	147.4	1.265		3470	147.611
Sars Seamount	Ⅱ	10304	61	150.5	0.7		3480	147.618
Sars Seamount	Ⅱ	12287	89	150	0.8		3490	147.624
Sars Seamount	Ⅱ	12798	105	148.4	0.7		3500	147.63
Shackleton Fracture Zone	Ⅰ	18109	337	150	4.6		3510	147.637
Shackleton Fracture Zone	Ⅰ	22640	162	144.9	0.5		3520	147.643
Shackleton Fracture Zone	Ⅰ	26575	754	142.7	1.4		3530	147.65
Shackleton Fracture Zone	Ⅰ	2380	19	146.8	0.967		3540	147.656
Shackleton Fracture Zone	Ⅰ	3803	28	146.9	1.115		3550	147.663
Shackleton Fracture Zone	Ⅰ	4079	126	146.9	0.979		3560	147.669
Shackleton Fracture Zone	Ⅰ	4663	28	147.6	1.012		3570	147.675
Shackleton Fracture Zone	Ⅰ	6449	286	148	1.039		3580	147.682
Shackleton Fracture Zone	Ⅰ	7113	72	147	1.083		3590	147.688
Shackleton Fracture Zone	Ⅰ	11910	125	149.1	0.7		3600	147.694
Shackleton Fracture Zone	Ⅰ	13247	154	146.4	0.7		3610	147.701
Shackleton Fracture Zone	Ⅰ	15689	99	153.2	0.7		3620	147.707
Shackleton Fracture Zone	Ⅰ	20330	344	143.9	0.8		3630	147.713
Shackleton Fracture Zone	Ⅰ	25647	320	144.5	0.8		3640	147.72
Shackleton Fracture Zone	Ⅰ	13391	83	154.6	1.1		3650	147.726
Shackleton Fracture Zone	Ⅰ	19693	378	143.5	4.8		3660	147.732
Shackleton Fracture Zone	Ⅰ	20429	116	144.6	0.4		3670	147.738
Shackleton Fracture Zone	Ⅰ	23071	867	151.4	1.6		3680	147.744
Shackleton Fracture Zone	Ⅰ	24035	1031	151.9	1.5		3690	147.751
Shackleton Fracture Zone	Ⅰ	24394	691	150.1	1.5		3700	147.757
Shackleton Fracture Zone	Ⅰ	27221	244	146.7	0.5		3710	147.763
Shackleton Fracture Zone	Ⅰ	28743	329	151.6	1.5		3720	147.769
							3730	147.775
							3740	147.781
							3750	147.787
							3760	147.793
							3770	147.799
							3780	147.805
							3790	147.811
							3800	147.817
							3810	147.823
							3820	147.829
							3830	147.834
							3840	147.84
							3850	147.846
							3860	147.852
							3870	147.857
							3880	147.863
							3890	147.869
							3900	147.874
							3910	147.88
							3920	147.885
							3930	147.891
							3940	147.896
							3950	147.902
							3960	147.907
							3970	147.913
							3980	147.918
							3990	147.923
							4000	147.928
							4010	147.934
							4020	147.939
							4030	147.944
							4040	147.949
							4050	147.954
							4060	147.959
							4070	147.964
							4080	147.969
							4090	147.974
							4100	147.979
							4110	147.984
							4120	147.989
							4130	147.994
							4140	147.999
							4150	148.003
							4160	148.008
							4170	148.013
							4180	148.017
							4190	148.022
							4200	148.026
							4210	148.031
							4220	148.036
							4230	148.04
							4240	148.044
							4250	148.049
							4260	148.053
							4270	148.058
							4280	148.062
							4290	148.066
							4300	148.07
							4310	148.075
							4320	148.079
							4330	148.083
							4340	148.087
							4350	148.091
							4360	148.095
							4370	148.099
							4380	148.103
							4390	148.107
							4400	148.111
							4410	148.115
							4420	148.119
							4430	148.122
							4440	148.126
							4450	148.13
							4460	148.134
							4470	148.137
							4480	148.141
							4490	148.145
							4500	148.148
							4510	148.152
							4520	148.155
							4530	148.159
							4540	148.162
							4550	148.166
							4560	148.169
							4570	148.173
							4580	148.176
							4590	148.179
							4600	148.183
							4610	148.186
							4620	148.189
							4630	148.193
							4640	148.196
							4650	148.199
							4660	148.202
							4670	148.205
							4680	148.209
							4690	148.212
							4700	148.215
							4710	148.218
							4720	148.221
							4730	148.224
							4740	148.227
							4750	148.23
							4760	148.233
							4770	148.236
							4780	148.239
							4790	148.242
							4800	148.245
							4810	148.248
							4820	148.25
							4830	148.253
							4840	148.256
							4850	148.259
							4860	148.262
							4870	148.265
							4880	148.267
							4890	148.27
							4900	148.273
							4910	148.275
							4920	148.278
							4930	148.281
							4940	148.284
							4950	148.286
							4960	148.289
							4970	148.292
							4980	148.294
							4990	148.297
							5000	148.299
							5010	148.302
							5020	148.305
							5030	148.307
							5040	148.31
							5050	148.312
							5060	148.315
							5070	148.317
							5080	148.32
							5090	148.322
							5100	148.325
							5110	148.327
							5120	148.33
							5130	148.332
							5140	148.335
							5150	148.337
							5160	148.339
							5170	148.342
							5180	148.344
							5190	148.347
							5200	148.349
							5210	148.351
							5220	148.354
							5230	148.356
							5240	148.359
							5250	148.361
							5260	148.363
							5270	148.366
							5280	148.368
							5290	148.37
							5300	148.373
							5310	148.375
							5320	148.377
							5330	148.38
							5340	148.382
							5350	148.384
							5360	148.387
							5370	148.389
							5380	148.391
							5390	148.393
							5400	148.396
							5410	148.398
							5420	148.4
							5430	148.402
							5440	148.405
							5450	148.407
							5460	148.409
							5470	148.411
							5480	148.414
							5490	148.416
							5500	148.418
							5510	148.42
							5520	148.423
							5530	148.425
							5540	148.427
							5550	148.429
							5560	148.431
							5570	148.434
							5580	148.436
							5590	148.438
							5600	148.44
							5610	148.442
							5620	148.444
							5630	148.447
							5640	148.449
							5650	148.451
							5660	148.453
							5670	148.455
							5680	148.457
							5690	148.459
							5700	148.462
							5710	148.464
							5720	148.466
							5730	148.468
							5740	148.47
							5750	148.472
							5760	148.474
							5770	148.476
							5780	148.478
							5790	148.481
							5800	148.483
							5810	148.485
							5820	148.487
							5830	148.489
							5840	148.491
							5850	148.493
							5860	148.495
							5870	148.497
							5880	148.499
							5890	148.501
							5900	148.503
							5910	148.505
							5920	148.507
							5930	148.509
							5940	148.511
							5950	148.513
							5960	148.515
							5970	148.517
							5980	148.519
							5990	148.521
							6000	148.523
							6010	148.525
							6020	148.527
							6030	148.529
							6040	148.531
							6050	148.532
							6060	148.534
							6070	148.536
							6080	148.538
							6090	148.54
							6100	148.542
							6110	148.544
							6120	148.546
							6130	148.547
							6140	148.549
							6150	148.551
							6160	148.553
							6170	148.555
							6180	148.557
							6190	148.558
							6200	148.56
							6210	148.562
							6220	148.564
							6230	148.565
							6240	148.567
							6250	148.569
							6260	148.571
							6270	148.572
							6280	148.574
							6290	148.576
							6300	148.577
							6310	148.579
							6320	148.581
							6330	148.582
							6340	148.584
							6350	148.586
							6360	148.587
							6370	148.589
							6380	148.59
							6390	148.592
							6400	148.593
							6410	148.595
							6420	148.597
							6430	148.598
							6440	148.6
							6450	148.601
							6460	148.603
							6470	148.604
							6480	148.606
							6490	148.607
							6500	148.609
							6510	148.61
							6520	148.611
							6530	148.613
							6540	148.614
							6550	148.616
							6560	148.617
							6570	148.618
							6580	148.62
							6590	148.621
							6600	148.622
							6610	148.624
							6620	148.625
							6630	148.626
							6640	148.628
							6650	148.629
							6660	148.63
							6670	148.631
							6680	148.632
							6690	148.634
							6700	148.635
							6710	148.636
							6720	148.637
							6730	148.638
							6740	148.64
							6750	148.641
							6760	148.642
							6770	148.643
							6780	148.644
							6790	148.645
							6800	148.646
							6810	148.647
							6820	148.648
							6830	148.649
							6840	148.65
							6850	148.651
							6860	148.652
							6870	148.653
							6880	148.654
							6890	148.655
							6900	148.656
							6910	148.657
							6920	148.658
							6930	148.659
							6940	148.66
							6950	148.661
							6960	148.662
							6970	148.663
							6980	148.663
							6990	148.664
							7000	148.665
							7010	148.666
							7020	148.667
							7030	148.668
							7040	148.668
							7050	148.669
							7060	148.67
							7070	148.671
							7080	148.671
							7090	148.672
							7100	148.673
							7110	148.674
							7120	148.674
							7130	148.675
							7140	148.676
							7150	148.677
							7160	148.677
							7170	148.678
							7180	148.679
							7190	148.679
							7200	148.68
							7210	148.681
							7220	148.681
							7230	148.682
							7240	148.682
							7250	148.683
							7260	148.684
							7270	148.684
							7280	148.685
							7290	148.685
							7300	148.686
							7310	148.687
							7320	148.687
							7330	148.688
							7340	148.688
							7350	148.689
							7360	148.69
							7370	148.69
							7380	148.691
							7390	148.691
							7400	148.692
							7410	148.692
							7420	148.693
							7430	148.694
							7440	148.694
							7450	148.695
							7460	148.695
							7470	148.696
							7480	148.696
							7490	148.697
							7500	148.697
							7510	148.698
							7520	148.699
							7530	148.699
							7540	148.7
							7550	148.7
							7560	148.701
							7570	148.702
							7580	148.702
							7590	148.703
							7600	148.703
							7610	148.704
							7620	148.705
							7630	148.705
							7640	148.706
							7650	148.707
							7660	148.707
							7670	148.708
							7680	148.709
							7690	148.709
							7700	148.71
							7710	148.711
							7720	148.711
							7730	148.712
							7740	148.713
							7750	148.714
							7760	148.715
							7770	148.715
							7780	148.716
							7790	148.717
							7800	148.718
							7810	148.719
							7820	148.72
							7830	148.721
							7840	148.721
							7850	148.722
							7860	148.723
							7870	148.724
							7880	148.725
							7890	148.726
							7900	148.728
							7910	148.729
							7920	148.73
							7930	148.731
							7940	148.732
							7950	148.733
							7960	148.734
							7970	148.736
							7980	148.737
							7990	148.738
							8000	148.74
							8010	148.741
							8020	148.742
							8030	148.744
							8040	148.745
							8050	148.747
							8060	148.748
							8070	148.75
							8080	148.751
							8090	148.753
							8100	148.755
							8110	148.756
							8120	148.758
							8130	148.76
							8140	148.761
							8150	148.763
							8160	148.765
							8170	148.767
							8180	148.769
							8190	148.771
							8200	148.773
							8210	148.775
							8220	148.777
							8230	148.779
							8240	148.781
							8250	148.784
							8260	148.786
							8270	148.788
							8280	148.791
							8290	148.793
							8300	148.795
							8310	148.798
							8320	148.8
							8330	148.803
							8340	148.805
							8350	148.808
							8360	148.811
							8370	148.813
							8380	148.816
							8390	148.819
							8400	148.822
							8410	148.825
							8420	148.828
							8430	148.831
							8440	148.834
							8450	148.837
							8460	148.84
							8470	148.843
							8480	148.846
							8490	148.849
							8500	148.852
							8510	148.856
							8520	148.859
							8530	148.862
							8540	148.866
							8550	148.869
							8560	148.873
							8570	148.876
							8580	148.88
							8590	148.883
							8600	148.887
							8610	148.891
							8620	148.894
							8630	148.898
							8640	148.902
							8650	148.905
							8660	148.909
							8670	148.913
							8680	148.917
							8690	148.921
							8700	148.925
							8710	148.928
							8720	148.932
							8730	148.936
							8740	148.94
							8750	148.944
							8760	148.948
							8770	148.952
							8780	148.956
							8790	148.961
							8800	148.965
							8810	148.969
							8820	148.973
							8830	148.977
							8840	148.981
							8850	148.985
							8860	148.989
							8870	148.993
							8880	148.998
							8890	149.002
							8900	149.006
							8910	149.01
							8920	149.014
							8930	149.018
							8940	149.023
							8950	149.027
							8960	149.031
							8970	149.035
							8980	149.039
							8990	149.043
							9000	149.047
							9010	149.051
							9020	149.055
							9030	149.059
							9040	149.063
							9050	149.067
							9060	149.071
							9070	149.075
							9080	149.079
							9090	149.083
							9100	149.087
							9110	149.091
							9120	149.095
							9130	149.098
							9140	149.102
							9150	149.106
							9160	149.11
							9170	149.113
							9180	149.117
							9190	149.12
							9200	149.124
							9210	149.128
							9220	149.131
							9230	149.134
							9240	149.138
							9250	149.141
							9260	149.144
							9270	149.148
							9280	149.151
							9290	149.154
							9300	149.157
							9310	149.16
							9320	149.163
							9330	149.166
							9340	149.169
							9350	149.172
							9360	149.175
							9370	149.178
							9380	149.18
							9390	149.183
							9400	149.185
							9410	149.188
							9420	149.19
							9430	149.193
							9440	149.195
							9450	149.198
							9460	149.2
							9470	149.202
							9480	149.204
							9490	149.206
							9500	149.208
							9510	149.21
							9520	149.212
							9530	149.214
							9540	149.216
							9550	149.217
							9560	149.219
							9570	149.221
							9580	149.222
							9590	149.223
							9600	149.225
							9610	149.226
							9620	149.227
							9630	149.229
							9640	149.23
							9650	149.231
							9660	149.232
							9670	149.233
							9680	149.234
							9690	149.235
							9700	149.235
							9710	149.236
							9720	149.237
							9730	149.237
							9740	149.238
							9750	149.238
							9760	149.239
							9770	149.239
							9780	149.239
							9790	149.24
							9800	149.24
							9810	149.24
							9820	149.24
							9830	149.24
							9840	149.24
							9850	149.24
							9860	149.24
							9870	149.24
							9880	149.239
							9890	149.239
							9900	149.239
							9910	149.238
							9920	149.238
							9930	149.237
							9940	149.237
							9950	149.236
							9960	149.235
							9970	149.235
							9980	149.234
							9990	149.233
							10000	149.232
							10010	149.231
							10020	149.23
							10030	149.229
							10040	149.228
							10050	149.227
							10060	149.226
							10070	149.225
							10080	149.224
							10090	149.222
							10100	149.221
							10110	149.22
							10120	149.218
							10130	149.217
							10140	149.216
							10150	149.214
							10160	149.213
							10170	149.211
							10180	149.21
							10190	149.208
							10200	149.206
							10210	149.205
							10220	149.203
							10230	149.201
							10240	149.2
							10250	149.198
							10260	149.196
							10270	149.194
							10280	149.193
							10290	149.191
							10300	149.189
							10310	149.187
							10320	149.185
							10330	149.183
							10340	149.181
							10350	149.179
							10360	149.177
							10370	149.175
							10380	149.173
							10390	149.171
							10400	149.169
							10410	149.167
							10420	149.165
							10430	149.163
							10440	149.161
							10450	149.159
							10460	149.157
							10470	149.155
							10480	149.153
							10490	149.151
							10500	149.149
							10510	149.147
							10520	149.145
							10530	149.143
							10540	149.141
							10550	149.138
							10560	149.136
							10570	149.134
							10580	149.132
							10590	149.13
							10600	149.128
							10610	149.126
							10620	149.124
							10630	149.122
							10640	149.12
							10650	149.118
							10660	149.116
							10670	149.114
							10680	149.112
							10690	149.11
							10700	149.108
							10710	149.106
							10720	149.104
							10730	149.102
							10740	149.1
							10750	149.098
							10760	149.097
							10770	149.095
							10780	149.093
							10790	149.091
							10800	149.089
							10810	149.087
							10820	149.086
							10830	149.084
							10840	149.082
							10850	149.08
							10860	149.079
							10870	149.077
							10880	149.075
							10890	149.074
							10900	149.072
							10910	149.071
							10920	149.069
							10930	149.067
							10940	149.066
							10950	149.064
							10960	149.063
							10970	149.062
							10980	149.06
							10990	149.059
							11000	149.057
							11010	149.056
							11020	149.055
							11030	149.053
							11040	149.052
							11050	149.051
							11060	149.05
							11070	149.048
							11080	149.047
							11090	149.046
							11100	149.045
							11110	149.044
							11120	149.043
							11130	149.042
							11140	149.041
							11150	149.04
							11160	149.039
							11170	149.038
							11180	149.037
							11190	149.036
							11200	149.035
							11210	149.034
							11220	149.033
							11230	149.033
							11240	149.032
							11250	149.031
							11260	149.03
							11270	149.03
							11280	149.029
							11290	149.028
							11300	149.028
							11310	149.027
							11320	149.026
							11330	149.026
							11340	149.025
							11350	149.025
							11360	149.024
							11370	149.024
							11380	149.023
							11390	149.023
							11400	149.023
							11410	149.022
							11420	149.022
							11430	149.021
							11440	149.021
							11450	149.021
							11460	149.021
							11470	149.02
							11480	149.02
							11490	149.02
							11500	149.02
							11510	149.019
							11520	149.019
							11530	149.019
							11540	149.019
							11550	149.019
							11560	149.019
							11570	149.019
							11580	149.019
							11590	149.019
							11600	149.019
							11610	149.019
							11620	149.019
							11630	149.019
							11640	149.019
							11650	149.019
							11660	149.019
							11670	149.019
							11680	149.019
							11690	149.019
							11700	149.019
							11710	149.019
							11720	149.019
							11730	149.019
							11740	149.02
							11750	149.02
							11760	149.02
							11770	149.02
							11780	149.02
							11790	149.021
							11800	149.021
							11810	149.021
							11820	149.021
							11830	149.021
							11840	149.022
							11850	149.022
							11860	149.022
							11870	149.022
							11880	149.023
							11890	149.023
							11900	149.023
							11910	149.024
							11920	149.024
							11930	149.024
							11940	149.025
							11950	149.025
							11960	149.025
							11970	149.025
							11980	149.026
							11990	149.026
							12000	149.012
							12010	149.01
							12020	149.008
							12030	149.005
							12040	149.003
							12050	149.001
							12060	148.999
							12070	148.997
							12080	148.995
							12090	148.993
							12100	148.99
							12110	148.988
							12120	148.986
							12130	148.984
							12140	148.981
							12150	148.979
							12160	148.977
							12170	148.974
							12180	148.972
							12190	148.969
							12200	148.967
							12210	148.964
							12220	148.962
							12230	148.959
							12240	148.957
							12250	148.954
							12260	148.951
							12270	148.949
							12280	148.946
							12290	148.943
							12300	148.94
							12310	148.937
							12320	148.935
							12330	148.932
							12340	148.929
							12350	148.926
							12360	148.923
							12370	148.92
							12380	148.917
							12390	148.913
							12400	148.91
							12410	148.907
							12420	148.904
							12430	148.901
							12440	148.897
							12450	148.894
							12460	148.891
							12470	148.887
							12480	148.884
							12490	148.88
							12500	148.877
							12510	148.873
							12520	148.869
							12530	148.866
							12540	148.862
							12550	148.858
							12560	148.854
							12570	148.85
							12580	148.847
							12590	148.843
							12600	148.839
							12610	148.835
							12620	148.83
							12630	148.826
							12640	148.822
							12650	148.818
							12660	148.814
							12670	148.809
							12680	148.805
							12690	148.801
							12700	148.796
							12710	148.792
							12720	148.787
							12730	148.782
							12740	148.778
							12750	148.773
							12760	148.768
							12770	148.764
							12780	148.759
							12790	148.754
							12800	148.749
							12810	148.744
							12820	148.739
							12830	148.734
							12840	148.729
							12850	148.724
							12860	148.718
							12870	148.713
							12880	148.708
							12890	148.702
							12900	148.697
							12910	148.691
							12920	148.686
							12930	148.68
							12940	148.675
							12950	148.669
							12960	148.663
							12970	148.658
							12980	148.652
							12990	148.646
							13000	148.64
							13010	148.634
							13020	148.628
							13030	148.622
							13040	148.616
							13050	148.61
							13060	148.604
							13070	148.598
							13080	148.591
							13090	148.585
							13100	148.579
							13110	148.572
							13120	148.566
							13130	148.559
							13140	148.553
							13150	148.546
							13160	148.54
							13170	148.533
							13180	148.526
							13190	148.52
							13200	148.513
							13210	148.506
							13220	148.499
							13230	148.493
							13240	148.486
							13250	148.479
							13260	148.472
							13270	148.465
							13280	148.458
							13290	148.451
							13300	148.444
							13310	148.437
							13320	148.43
							13330	148.423
							13340	148.415
							13350	148.408
							13360	148.401
							13370	148.394
							13380	148.386
							13390	148.379
							13400	148.372
							13410	148.364
							13420	148.357
							13430	148.35
							13440	148.342
							13450	148.335
							13460	148.328
							13470	148.32
							13480	148.313
							13490	148.305
							13500	148.298
							13510	148.29
							13520	148.283
							13530	148.275
							13540	148.268
							13550	148.26
							13560	148.253
							13570	148.245
							13580	148.238
							13590	148.23
							13600	148.223
							13610	148.215
							13620	148.208
							13630	148.2
							13640	148.193
							13650	148.185
							13660	148.177
							13670	148.17
							13680	148.162
							13690	148.155
							13700	148.147
							13710	148.14
							13720	148.132
							13730	148.125
							13740	148.118
							13750	148.11
							13760	148.103
							13770	148.095
							13780	148.088
							13790	148.08
							13800	148.073
							13810	148.066
							13820	148.058
							13830	148.051
							13840	148.044
							13850	148.037
							13860	148.029
							13870	148.022
							13880	148.015
							13890	148.008
							13900	148
							13910	147.993
							13920	147.986
							13930	147.979
							13940	147.972
							13950	147.965
							13960	147.958
							13970	147.951
							13980	147.944
							13990	147.937
							14000	147.93
							14010	147.923
							14020	147.916
							14030	147.91
							14040	147.903
							14050	147.896
							14060	147.889
							14070	147.883
							14080	147.876
							14090	147.869
							14100	147.863
							14110	147.856
							14120	147.85
							14130	147.843
							14140	147.837
							14150	147.83
							14160	147.824
							14170	147.818
							14180	147.811
							14190	147.805
							14200	147.799
							14210	147.793
							14220	147.786
							14230	147.78
							14240	147.774
							14250	147.768
							14260	147.762
							14270	147.756
							14280	147.75
							14290	147.744
							14300	147.738
							14310	147.732
							14320	147.727
							14330	147.721
							14340	147.715
							14350	147.709
							14360	147.704
							14370	147.698
							14380	147.693
							14390	147.687
							14400	147.682
							14410	147.676
							14420	147.671
							14430	147.665
							14440	147.66
							14450	147.655
							14460	147.649
							14470	147.644
							14480	147.639
							14490	147.634
							14500	147.628
							14510	147.623
							14520	147.618
							14530	147.613
							14540	147.608
							14550	147.603
							14560	147.598
							14570	147.593
							14580	147.589
							14590	147.584
							14600	147.579
							14610	147.574
							14620	147.569
							14630	147.565
							14640	147.56
							14650	147.555
							14660	147.551
							14670	147.546
							14680	147.542
							14690	147.537
							14700	147.533
							14710	147.528
							14720	147.524
							14730	147.52
							14740	147.515
							14750	147.511
							14760	147.507
							14770	147.503
							14780	147.498
							14790	147.494
							14800	147.49
							14810	147.486
							14820	147.482
							14830	147.478
							14840	147.474
							14850	147.47
							14860	147.466
							14870	147.462
							14880	147.458
							14890	147.454
							14900	147.45
							14910	147.447
							14920	147.443
							14930	147.439
							14940	147.435
							14950	147.432
							14960	147.428
							14970	147.424
							14980	147.421
							14990	147.417
							15000	147.414
							15010	147.41
							15020	147.407
							15030	147.403
							15040	147.4
							15050	147.396
							15060	147.393
							15070	147.39
							15080	147.386
							15090	147.383
							15100	147.38
							15110	147.376
							15120	147.373
							15130	147.37
							15140	147.367
							15150	147.364
							15160	147.36
							15170	147.357
							15180	147.354
							15190	147.351
							15200	147.348
							15210	147.345
							15220	147.342
							15230	147.339
							15240	147.336
							15250	147.333
							15260	147.331
							15270	147.328
							15280	147.325
							15290	147.322
							15300	147.319
							15310	147.317
							15320	147.314
							15330	147.311
							15340	147.308
							15350	147.306
							15360	147.303
							15370	147.3
							15380	147.298
							15390	147.295
							15400	147.293
							15410	147.29
							15420	147.288
							15430	147.285
							15440	147.283
							15450	147.28
							15460	147.278
							15470	147.276
							15480	147.273
							15490	147.271
							15500	147.269
							15510	147.266
							15520	147.264
							15530	147.262
							15540	147.259
							15550	147.257
							15560	147.255
							15570	147.253
							15580	147.251
							15590	147.249
							15600	147.247
							15610	147.244
							15620	147.242
							15630	147.24
							15640	147.238
							15650	147.236
							15660	147.234
							15670	147.232
							15680	147.231
							15690	147.229
							15700	147.227
							15710	147.225
							15720	147.223
							15730	147.221
							15740	147.219
							15750	147.218
							15760	147.216
							15770	147.214
							15780	147.212
							15790	147.211
							15800	147.209
							15810	147.207
							15820	147.206
							15830	147.204
							15840	147.203
							15850	147.201
							15860	147.199
							15870	147.198
							15880	147.196
							15890	147.195
							15900	147.193
							15910	147.192
							15920	147.191
							15930	147.189
							15940	147.188
							15950	147.186
							15960	147.185
							15970	147.184
							15980	147.182
							15990	147.181
							16000	147.18
							16010	147.179
							16020	147.177
							16030	147.176
							16040	147.175
							16050	147.174
							16060	147.173
							16070	147.172
							16080	147.171
							16090	147.169
							16100	147.168
							16110	147.167
							16120	147.166
							16130	147.165
							16140	147.164
							16150	147.163
							16160	147.162
							16170	147.161
							16180	147.161
							16190	147.16
							16200	147.159
							16210	147.158
							16220	147.157
							16230	147.156
							16240	147.156
							16250	147.155
							16260	147.154
							16270	147.153
							16280	147.153
							16290	147.152
							16300	147.151
							16310	147.151
							16320	147.15
							16330	147.149
							16340	147.149
							16350	147.148
							16360	147.147
							16370	147.147
							16380	147.146
							16390	147.146
							16400	147.145
							16410	147.145
							16420	147.144
							16430	147.144
							16440	147.143
							16450	147.143
							16460	147.143
							16470	147.142
							16480	147.142
							16490	147.142
							16500	147.141
							16510	147.141
							16520	147.141
							16530	147.14
							16540	147.14
							16550	147.14
							16560	147.139
							16570	147.139
							16580	147.139
							16590	147.139
							16600	147.139
							16610	147.138
							16620	147.138
							16630	147.138
							16640	147.138
							16650	147.138
							16660	147.138
							16670	147.138
							16680	147.138
							16690	147.138
							16700	147.138
							16710	147.137
							16720	147.137
							16730	147.137
							16740	147.137
							16750	147.137
							16760	147.137
							16770	147.138
							16780	147.138
							16790	147.138
							16800	147.138
							16810	147.138
							16820	147.138
							16830	147.138
							16840	147.138
							16850	147.138

## Sheet: Fig. 3
Location	Group	Age (year BP)	2 σ	δ234Ui (‰)	2 σ
Burdwood Bank	Ⅲ	4554	46	148.1	1.2
Burdwood Bank	Ⅲ	13457	76	151.3	0.7
Burdwood Bank	Ⅲ	13767	68	148.5	0.8
Burdwood Bank	Ⅲ	-51	141	146.9	1.23
Burdwood Bank	Ⅲ	2996	1365	147.2	1.5
Burdwood Bank	Ⅲ	4318	188	147.7	1.4
Burdwood Bank	Ⅲ	5390	120	149.2	1.3
Burdwood Bank	Ⅲ	5811	894	148.5	1.3
Burdwood Bank	Ⅲ	8713	306	149	1.5
Burdwood Bank	Ⅲ	9211	764	149	1.4
Burdwood Bank	Ⅲ	11973	2494	148.5	1.8
Burdwood Bank	Ⅲ	13329	280	146.9	1.4
Burdwood Bank	Ⅲ	13458	273	147.6	1.4
Burdwood Bank	Ⅲ	13691	226	149.2	1.4
Burdwood Bank	Ⅲ	13793	178	148.2	1.4
Burdwood Bank	Ⅲ	13937	80	146.7	1.2
Burdwood Bank	Ⅲ	13939	699	146.8	1.4
Burdwood Bank	Ⅲ	14081	293	148.4	1.3
Burdwood Bank	Ⅲ	14119	76	145.4	1.2
Burdwood Bank	Ⅲ	14197	92	145.3	1.2
Burdwood Bank	Ⅲ	14271	631	145.8	1.4
Burdwood Bank	Ⅲ	14435	188	148	1.4
Burdwood Bank	Ⅲ	14474	92	144.8	1.3
Burdwood Bank	Ⅲ	14649	82	145.8	1.2
Burdwood Bank	Ⅲ	14773	78	146.4	1.5
Burdwood Bank	Ⅲ	0	254	148.3	1
Burdwood Bank	Ⅲ	5	144	147.7	1.4
Burdwood Bank	Ⅲ	63	44	147.5	1.4
Burdwood Bank	Ⅲ	80	15	147.2	1.3
Burdwood Bank	Ⅲ	133	189	147.6	1.4
Burdwood Bank	Ⅲ	401	51	148.4	1.2
Burdwood Bank	Ⅲ	978	29	147.9	1.1
Burdwood Bank	Ⅲ	1324	162	148.1	1.1
Burdwood Bank	Ⅲ	2450	623	148	1.1
Burdwood Bank	Ⅲ	2567	535	147.4	1.3
Burdwood Bank	Ⅲ	12600	117	149.2	1.6
Burdwood Bank	Ⅲ	13072	99	146.2	2
Burdwood Bank	Ⅲ	15368	260	146.3	1.1
Burdwood Bank	Ⅲ	16472	159	146.7	1.1
Burdwood Bank	Ⅲ	9551	57	148.6	1.237
Burdwood Bank	Ⅲ	9950	100	146.9	1.227
Burdwood Bank	Ⅲ	66	11	146.8	0.7
Burdwood Bank	Ⅲ	467	20	146.1	0.7
Burdwood Bank	Ⅲ	3776	59	149.1	1.1
Burdwood Bank	Ⅲ	4644	168	149.2	0.8
Burdwood Bank	Ⅲ	5884	44	149.4	0.7
Burdwood Bank	Ⅲ	6470	48	153.3	0.7
Burdwood Bank	Ⅲ	11778	135	153.1	0.8
Burdwood Bank	Ⅲ	11943	63	148.1	1.5
Burdwood Bank	Ⅲ	16402	310	155.5	0.9
Burdwood Bank	Ⅲ	16922	178	145	1.1
Burdwood Bank	Ⅱ	2953	1104	148	1.3
Burdwood Bank	Ⅱ	3188	955	147.3	1.2
Burdwood Bank	Ⅱ	3432	870	148.3	1.2
Burdwood Bank	Ⅱ	11292	1297	149.8	1.9
Burdwood Bank	Ⅱ	11594	401	148.4	2
Burdwood Bank	Ⅱ	9993	108	149.1	1.163
Burdwood Bank	Ⅱ	11855	555	148.4	1.8
Burdwood Bank	Ⅱ	11879	409	149.1	1.8
Burdwood Bank	Ⅱ	14073	206	147.4	4.9
Burdwood Bank	Ⅱ	15823	289	148.6	0.5
Burdwood Bank	Ⅱ	864	9	145.8	1.1
Burdwood Bank	Ⅱ	2175	93	145.9	1
Burdwood Bank	Ⅱ	2206	40	147.8	1.1
Burdwood Bank	Ⅱ	2597	31	145.8	1.1
Burdwood Bank	Ⅱ	2751	40	146.5	1
Burdwood Bank	Ⅱ	2782	37	145.4	1.1
Burdwood Bank	Ⅱ	4779	356	147.4	1.1
Burdwood Bank	Ⅱ	5457	81	147	1
Burdwood Bank	Ⅱ	5623	43	146.4	1
Burdwood Bank	Ⅱ	6130	48	146.6	1.1
Burdwood Bank	Ⅱ	6910	82	146.7	1.4
Burdwood Bank	Ⅱ	7748	525	146.9	1.1
Burdwood Bank	Ⅱ	14766	194	145.8	1
Burdwood Bank	Ⅱ	14832	100	145.7	1.7
Cape Horn	Ⅲ	57	2	147	1.053
Cape Horn	Ⅲ	183	4	147.5	1.093
Cape Horn	Ⅲ	221	4	146.9	1.098
Cape Horn	Ⅲ	383	10	146	1.092
Cape Horn	Ⅲ	720	187	146.9	1.401
Cape Horn	Ⅲ	751	14	147.4	1.13
Cape Horn	Ⅲ	5627	37	148	1.107
Cape Horn	Ⅲ	6600	53	148.5	1.096
Cape Horn	Ⅲ	15224	172	150.6	1.1
Cape Horn	Ⅲ	16483	404	146.4	1.1
Cape Horn	Ⅲ	243	10	147	1.116
Cape Horn	Ⅲ	304	5	146.9	1.123
Cape Horn	Ⅲ	308	5	146.8	1.131
Cape Horn	Ⅲ	496	6	147.4	1.091
Cape Horn	Ⅲ	952	20	147	1.077
Cape Horn	Ⅲ	1940	13	144.8	1.154
Cape Horn	Ⅲ	2160	41	147.3	1.081
Cape Horn	Ⅲ	2358	18	147.9	1.066
Cape Horn	Ⅲ	2397	17	146.2	0.95
Cape Horn	Ⅲ	2524	35	146.9	1.016
Cape Horn	Ⅲ	2612	23	147	1.011
Cape Horn	Ⅲ	3141	113	149.6	1.059
Cape Horn	Ⅲ	3318	21	148.4	1.098
Cape Horn	Ⅲ	3912	25	147.6	1.098
Cape Horn	Ⅲ	4181	36	149.5	1.092
Cape Horn	Ⅲ	5096	39	148.9	1.101
Cape Horn	Ⅲ	5336	146	149.3	1.04
Cape Horn	Ⅲ	6389	166	148	1.133
Cape Horn	Ⅲ	6605	457	148.2	1.103
Cape Horn	Ⅲ	7068	41	149.8	1.088
Cape Horn	Ⅲ	7496	185	148.7	1.125
Cape Horn	Ⅲ	7643	81	147.5	1.148
Cape Horn	Ⅲ	7771	837	151.4	1.109
Cape Horn	Ⅲ	8183	55	147.5	1.237
Cape Horn	Ⅲ	9099	88	148	1.185
Cape Horn	Ⅲ	9130	399	150.2	1.106
Cape Horn	Ⅲ	9171	231	146.4	1.241
Cape Horn	Ⅲ	9477	288	150.1	1.135
Cape Horn	Ⅲ	10133	331	148.5	1.111
Cape Horn	Ⅲ	10142	367	149	1.081
Cape Horn	Ⅲ	10178	551	152.2	1.128
Cape Horn	Ⅲ	10178	551	152.2	1.128
Cape Horn	Ⅲ	12377	142	149.9	2
Cape Horn	Ⅲ	12392	92	147.7	1.4
Cape Horn	Ⅲ	12430	84	150.9	1.2
Cape Horn	Ⅲ	12457	97	148.1	1.1
Cape Horn	Ⅲ	12464	71	150.4	1.055
Cape Horn	Ⅲ	12464	71	150.4	1.1
Cape Horn	Ⅲ	12487	145	148.9	1.079
Cape Horn	Ⅲ	12487	145	148.9	1.1
Cape Horn	Ⅲ	12487	174	148.5	1.2
Cape Horn	Ⅲ	12517	294	150.1	1.189
Cape Horn	Ⅲ	12558	247	154.6	1.073
Cape Horn	Ⅲ	12620	90	147.7	1.3
Cape Horn	Ⅲ	12693	250	150.5	1.122
Cape Horn	Ⅲ	13645	1108	149.7	1.275
Cape Horn	Ⅲ	14178	100	148.9	1.1
Cape Horn	Ⅲ	14232	160	147.1	1.2
Cape Horn	Ⅲ	14260	101	147.4	1.1
Cape Horn	Ⅲ	14271	209	154	1.906
Cape Horn	Ⅲ	14279	78	148.1	1.055
Cape Horn	Ⅲ	14414	122	148.2	1.207
Cape Horn	Ⅲ	14491	180	147.5	1.1
Cape Horn	Ⅲ	14521	246	148.4	1.1
Cape Horn	Ⅲ	14530	233	151.8	1.202
Cape Horn	Ⅲ	14531	108	147.3	1.2
Cape Horn	Ⅲ	14570	310	147	1.5
Cape Horn	Ⅲ	14617	530	148.6	1.148
Cape Horn	Ⅲ	14637	206	147.7	1.154
Cape Horn	Ⅲ	14731	347	148.6	1.145
Cape Horn	Ⅲ	14749	143	147	1.3
Cape Horn	Ⅲ	14853	781	147.6	2.16
Cape Horn	Ⅲ	14858	279	146.7	1.153
Cape Horn	Ⅲ	14881	599	148.8	1.116
Cape Horn	Ⅲ	14944	229	148.2	1.1
Cape Horn	Ⅲ	15111	158	147.3	1.3
Cape Horn	Ⅲ	15184	424	148.1	1.089
Cape Horn	Ⅲ	15226	306	147.2	1.105
Cape Horn	Ⅲ	15234	331	147.3	1.129
Cape Horn	Ⅲ	15269	197	148.6	1.1
Cape Horn	Ⅲ	15297	162	147.6	1.169
Cape Horn	Ⅲ	15318	516	147.4	1.086
Cape Horn	Ⅲ	15380	220	146.3	1.1
Cape Horn	Ⅲ	15556	722	148.5	1.169
Cape Horn	Ⅲ	15568	1000	147.3	1.166
Cape Horn	Ⅲ	15611	126	146.6	1.1
Cape Horn	Ⅲ	15634	330	147.3	1.097
Cape Horn	Ⅲ	15703	93	145.1	1.2
Cape Horn	Ⅲ	15711	161	147.4	1.1
Cape Horn	Ⅲ	15714	411	148.2	1.089
Cape Horn	Ⅲ	15820	1009	148.4	1.226
Cape Horn	Ⅲ	15841	437	147.6	1.111
Cape Horn	Ⅲ	15869	201	147.5	1.3
Cape Horn	Ⅲ	15881	1184	150.1	1.194
Cape Horn	Ⅲ	15888	165	145.4	1.3
Cape Horn	Ⅲ	15931	1730	147.2	1.513
Cape Horn	Ⅲ	15960	244	145.9	1.184
Cape Horn	Ⅲ	15975	634	148.2	1.06
Cape Horn	Ⅲ	16099	232	143.8	1.2
Cape Horn	Ⅲ	16226	1134	151.2	1.289
Cape Horn	Ⅲ	16601	1239	146.9	1.161
Cape Horn	Ⅲ	16639	790	147.2	1.187
Cape Horn	Ⅲ	16745	820	148.6	1.117
Cape Horn	Ⅲ	16918	860	146.9	1.147
Cape Horn	Ⅲ	20318	439	145.3	1.1
Cape Horn	Ⅲ	21582	661	144.4	1.243
Cape Horn	Ⅱ	6304	47	148.7	1.066
Cape Horn	Ⅱ	6748	48	148.1	1.143
Cape Horn	Ⅱ	7071	45	148.9	1.075
Cape Horn	Ⅱ	4862	104	148.9	1.14
Cape Horn	Ⅱ	7769	132	147.9	1.06
Cape Horn	Ⅱ	15832	216	145.4	1.4
Cape Horn	Ⅱ	15874	139	144.9	1.5
Interim Seamount	Ⅰ	15232	176	144.6	4.4
Interim Seamount	Ⅰ	13703	238	148.8	1.1
Interim Seamount	Ⅰ	13868	361	148.7	1.026
Interim Seamount	Ⅰ	14776	244	151.4	4.8
Interim Seamount	Ⅰ	21525	219	144.3	0.8
Interim Seamount	Ⅰ	15283	145	148.3	0.4
Interim Seamount	Ⅰ	16238	115	147	0.4
Interim Seamount	Ⅰ	25958	218	145.6	0.5
Sars Seamount	Ⅰ	4790	32	148.5	1.099
Sars Seamount	Ⅰ	9650	154	149.5	1.12
Sars Seamount	Ⅰ	9726	167	150.1	1.095
Sars Seamount	Ⅰ	1708	27	146	0.8
Sars Seamount	Ⅰ	7698	55	153.3	1
Sars Seamount	Ⅰ	10144	62	150.5	0.7
Sars Seamount	Ⅰ	10255	81	150.6	0.8
Sars Seamount	Ⅰ	11117	65	149.3	0.8
Sars Seamount	Ⅰ	11143	68	148.6	0.7
Sars Seamount	Ⅰ	11254	83	147.3	0.7
Sars Seamount	Ⅰ	11364	122	149.9	0.8
Sars Seamount	Ⅰ	11376	71	147.8	0.8
Sars Seamount	Ⅰ	11406	75	148.3	0.7
Sars Seamount	Ⅰ	11700	115	147.3	0.8
Sars Seamount	Ⅰ	11724	170	150.4	0.8
Sars Seamount	Ⅰ	14710	94	148.1	0.7
Sars Seamount	Ⅰ	138	58	147.5	1.099
Sars Seamount	Ⅰ	10333	108	149.7	2
Sars Seamount	Ⅰ	11723	188	149.3	2
Sars Seamount	Ⅰ	12450	99	149.6	2
Sars Seamount	Ⅰ	14693	243	147.8	2
Sars Seamount	Ⅰ	3210	22	147.8	1.103
Sars Seamount	Ⅰ	15267	123	149.8	1.1
Sars Seamount	Ⅰ	15473	184	148.5	1.9
Sars Seamount	Ⅰ	7876	66	149	1.122
Sars Seamount	Ⅰ	29467	610	141.1	1.179
Sars Seamount	Ⅰ	5819	59	149.4	1.1
Sars Seamount	Ⅰ	6858	69	150.9	0.7
Sars Seamount	Ⅰ	11608	130	146.2	0.8
Sars Seamount	Ⅰ	5584	54	149	1.156
Sars Seamount	Ⅰ	10338	58	148.6	1.2
Sars Seamount	Ⅰ	11685	106	146.4	1.2
Sars Seamount	Ⅰ	11764	99	146.7	1.1
Sars Seamount	Ⅰ	11861	107	154.7	1.1
Sars Seamount	Ⅰ	12097	93	148.8	1.2
Sars Seamount	Ⅰ	12527	165	148.4	1.1
Sars Seamount	Ⅰ	12606	154	150.1	1.1
Sars Seamount	Ⅰ	14043	114	154.6	1.1
Sars Seamount	Ⅰ	14294	122	152.2	1.3
Sars Seamount	Ⅰ	14371	98	147.1	1.2
Sars Seamount	Ⅰ	14383	180	151.6	1.1
Sars Seamount	Ⅰ	14545	127	153.1	1.1
Sars Seamount	Ⅰ	14658	132	152.2	1.1
Sars Seamount	Ⅰ	14768	134	152.7	1.1
Sars Seamount	Ⅰ	14813	113	147.7	1.1
Sars Seamount	Ⅰ	14842	196	153.8	1
Sars Seamount	Ⅰ	14880	162	148.6	1.2
Sars Seamount	Ⅰ	14955	435	150.7	1.1
Sars Seamount	Ⅰ	14958	205	151.3	1.1
Sars Seamount	Ⅰ	14963	167	149.3	1.2
Sars Seamount	Ⅰ	14978	124	146.2	1.1
Sars Seamount	Ⅰ	15049	171	147.1	1.3
Sars Seamount	Ⅰ	15110	101	149.7	1.1
Sars Seamount	Ⅰ	15134	193	151.7	1.1
Sars Seamount	Ⅰ	15205	163	151.8	1.1
Sars Seamount	Ⅰ	15228	343	150.2	1.1
Sars Seamount	Ⅰ	15305	159	153.1	1.3
Sars Seamount	Ⅰ	15378	122	147.2	1.1
Sars Seamount	Ⅰ	15646	163	146.6	1.3
Sars Seamount	Ⅰ	15930	142	149.1	1.1
Sars Seamount	Ⅰ	16007	240	147.3	1.3
Sars Seamount	Ⅰ	16209	381	145.2	1.1
Sars Seamount	Ⅰ	19466	675	144.6	1.1
Sars Seamount	Ⅰ	14205	162	152	4.7
Sars Seamount	Ⅰ	14239	243	152	0.5
Sars Seamount	Ⅰ	14671	148	151.2	4.3
Sars Seamount	Ⅰ	14951	159	153.9	4.6
Sars Seamount	Ⅰ	16913	336	146.5	4.5
Sars Seamount	Ⅰ	14193	205	154	1.149
Sars Seamount	Ⅰ	14537	267	152.8	1.12
Sars Seamount	Ⅰ	14608	182	150.5	1.102
Sars Seamount	Ⅰ	14630	495	151.8	1.159
Sars Seamount	Ⅰ	14636	145	147.1	1.177
Sars Seamount	Ⅰ	14703	365	151	1.083
Sars Seamount	Ⅰ	14707	170	150.3	1.138
Sars Seamount	Ⅰ	14749	154	148.1	1.087
Sars Seamount	Ⅰ	14763	116	149.8	1.191
Sars Seamount	Ⅰ	14782	80	149.9	1.088
Sars Seamount	Ⅰ	14784	218	152.3	1.134
Sars Seamount	Ⅰ	14794	138	150.6	1.118
Sars Seamount	Ⅰ	14845	122	148.4	1.145
Sars Seamount	Ⅰ	14911	106	149.5	1.107
Sars Seamount	Ⅰ	14919	121	146.1	1.15
Sars Seamount	Ⅰ	14928	125	148.8	1.104
Sars Seamount	Ⅰ	15041	255	146.1	1.045
Sars Seamount	Ⅰ	15050	206	147.3	1.297
Sars Seamount	Ⅰ	15063	110	147.7	1.098
Sars Seamount	Ⅰ	15099	95	149	1.074
Sars Seamount	Ⅰ	15142	265	150.1	1.149
Sars Seamount	Ⅰ	15159	178	151.8	1.19
Sars Seamount	Ⅰ	15204	126	156.2	1.111
Sars Seamount	Ⅰ	15228	92	152.2	1.135
Sars Seamount	Ⅰ	15243	133	151.6	1.082
Sars Seamount	Ⅰ	15266	111	151.2	1.113
Sars Seamount	Ⅰ	15359	160	148.5	1.138
Sars Seamount	Ⅰ	15373	334	155.4	1.134
Sars Seamount	Ⅰ	15380	171	149.2	1.129
Sars Seamount	Ⅰ	15391	106	150.2	1.153
Sars Seamount	Ⅰ	15453	122	145.2	1.105
Sars Seamount	Ⅰ	15500	201	147.4	1.129
Sars Seamount	Ⅰ	15629	210	146.9	1.097
Sars Seamount	Ⅰ	15702	277	146.4	1.166
Sars Seamount	Ⅰ	15906	160	148.8	1.165
Sars Seamount	Ⅰ	16029	326	147.9	1.129
Sars Seamount	Ⅱ	1143	53	145.1	0.7
Sars Seamount	Ⅱ	10294	154	147.7	1.1
Sars Seamount	Ⅱ	14892	113	146	1.2
Sars Seamount	Ⅱ	1899	98	147.9	1.046
Sars Seamount	Ⅱ	4140	44	148.3	1.057
Sars Seamount	Ⅱ	5754	265	148.3	1.097
Sars Seamount	Ⅱ	8019	267	148.7	1.087
Sars Seamount	Ⅱ	10103	247	148.8	1.123
Sars Seamount	Ⅱ	8308	168	148.6	1.104
Sars Seamount	Ⅱ	10442	136	149.2	1.1
Sars Seamount	Ⅱ	11219	240	147.6	1
Sars Seamount	Ⅱ	11364	264	147.8	1.15
Sars Seamount	Ⅱ	12029	198	148.6	1.128
Sars Seamount	Ⅱ	12067	167	147.7	1.2
Sars Seamount	Ⅱ	12131	158	149.5	1.2
Sars Seamount	Ⅱ	12164	183	148.9	1.093
Sars Seamount	Ⅱ	12165	164	147.5	1.1
Sars Seamount	Ⅱ	12369	97	147.3	1
Sars Seamount	Ⅱ	12626	124	148.3	0.4
Sars Seamount	Ⅱ	12715	80	150.3	1.1
Sars Seamount	Ⅱ	12793	238	146.5	1.117
Sars Seamount	Ⅱ	12812	115	148.9	1.102
Sars Seamount	Ⅱ	12865	249	147.7	1
Sars Seamount	Ⅱ	12872	191	147.9	1
Sars Seamount	Ⅱ	12898	133	150.8	1.1
Sars Seamount	Ⅱ	13115	301	150.9	1.142
Sars Seamount	Ⅱ	13175	131	147.6	0.4
Sars Seamount	Ⅱ	13760	575	149.1	1.124
Sars Seamount	Ⅱ	14113	162	146.9	4.7
Sars Seamount	Ⅱ	14125	121	148.7	0.4
Sars Seamount	Ⅱ	14165	115	149.1	0.4
Sars Seamount	Ⅱ	14806	130	148.9	1.2
Sars Seamount	Ⅱ	14845	131	147.7	0.4
Sars Seamount	Ⅱ	14857	145	146.5	1.2
Sars Seamount	Ⅱ	14883	995	146.4	1.14
Sars Seamount	Ⅱ	15046	115	146.9	1.1
Sars Seamount	Ⅱ	15099	842	149.8	1.181
Sars Seamount	Ⅱ	15172	134	147.7	1.2
Sars Seamount	Ⅱ	15174	119	146.7	1.1
Sars Seamount	Ⅱ	15265	124	146.2	1.6
Sars Seamount	Ⅱ	15306	128	148.2	1.128
Sars Seamount	Ⅱ	15307	235	146.1	1.144
Sars Seamount	Ⅱ	15330	155	145.7	1.1
Sars Seamount	Ⅱ	15395	192	144.7	1.1
Sars Seamount	Ⅱ	15550	141	147.2	1.2
Sars Seamount	Ⅱ	15596	416	146.1	1.105
Sars Seamount	Ⅱ	16376	444	151	1.2
Sars Seamount	Ⅱ	16841	1183	147.4	1.265
Sars Seamount	Ⅱ	10304	61	150.5	0.7
Sars Seamount	Ⅱ	12287	89	150	0.8
Sars Seamount	Ⅱ	12798	105	148.4	0.7
Shackleton Fracture Zone	Ⅰ	18109	337	150	4.6
Shackleton Fracture Zone	Ⅰ	22640	162	144.9	0.5
Shackleton Fracture Zone	Ⅰ	26575	754	142.7	1.4
Shackleton Fracture Zone	Ⅰ	2380	19	146.8	0.967
Shackleton Fracture Zone	Ⅰ	3803	28	146.9	1.115
Shackleton Fracture Zone	Ⅰ	4079	126	146.9	0.979
Shackleton Fracture Zone	Ⅰ	4663	28	147.6	1.012
Shackleton Fracture Zone	Ⅰ	6449	286	148	1.039
Shackleton Fracture Zone	Ⅰ	7113	72	147	1.083
Shackleton Fracture Zone	Ⅰ	11910	125	149.1	0.7
Shackleton Fracture Zone	Ⅰ	13247	154	146.4	0.7
Shackleton Fracture Zone	Ⅰ	15689	99	153.2	0.7
Shackleton Fracture Zone	Ⅰ	20330	344	143.9	0.8
Shackleton Fracture Zone	Ⅰ	25647	320	144.5	0.8
Shackleton Fracture Zone	Ⅰ	13391	83	154.6	1.1
Shackleton Fracture Zone	Ⅰ	19693	378	143.5	4.8
Shackleton Fracture Zone	Ⅰ	20429	116	144.6	0.4
Shackleton Fracture Zone	Ⅰ	23071	867	151.4	1.6
Shackleton Fracture Zone	Ⅰ	24035	1031	151.9	1.5
Shackleton Fracture Zone	Ⅰ	24394	691	150.1	1.5
Shackleton Fracture Zone	Ⅰ	27221	244	146.7	0.5
Shackleton Fracture Zone	Ⅰ	28743	329	151.6	1.5

## Sheet: Fig. 5
Deep-sea coral δ234Ui records from the Southern Ocean							Smoothed δ234U record (excluding samples from Sars Seamount 647-981 m, Interim Seamount 1064-1196 m, and Shackleton Fracture Zone (SFZ) 806-823 m) with a 500-yr Gaussian filter.			Smoothed δ234U record for samples from Group Ⅰ (Sars Seamount 647-981 m, Interim Seamount 1064-1196 m, and SFZ 806-823 m) with a 50-yr Gaussian filter.			Predictions of sea level from a glacio-isostatic model.				The global mean sea level data.			Antarctic ice core δ18O records from EDML on the AICC2012 timescale			Smoothed Antarctic ice core δ18O records			Opal flux in the Atlantic Ocean sector of the Antarctic Zone (core TN057-13-4PC)			Stacked iceberg-rafted debris records from sites MD07-3133 and MD07-3134 in the central Scotia Sea			Smoothed iceberg-rafted debris records			Modelled ice-sheet mass loss data. (Gt/yr))
Location	Group	Age (year BP)	2 σ	δ234Ui (‰)	2 σ		Age (year BP)	δ234Ui (‰)		Age (year BP)	δ234Ui (‰)		Age (kyr BP)	MAX (m)	MIN (m)		Age (kyr BP)	Sea level (m)		Age (year BP)	δ18O (‰)		Age (year BP)	δ18O (‰)		Age (kyr BP)	Opal flux (g/cm2/kyr)		Age (year BP)	IBRD flux (grains/cm2/yr)		Age (year BP)	IBRD flux (grains/cm2/yr)		Age (year BP)	Weddel Sea	Antarctic Peninsula	Amundsen Sea	Ross Sea	East Antarctica
Burdwood Bank	Ⅲ	4554	46	148.1	1.2		0	147.056		14000	154.072		12	-61.23	-66.41		0.122	-0.21		96.76	-44.26		8000	-44.9132		1.4	1.11		0	0.0411176		8000	0.0177962		0	81.7076	21.8559	29.3093	74.298	109.436
Burdwood Bank	Ⅲ	13457	76	151.3	0.7		10	147.055		14001	154.068		12.8	-64.68	-70.96		0.192	-0.21		104.89	-43.39		8001	-44.9143		1.9	1.34		10	0.0411176		8001	0.0178031		100	56.5303	15.3249	30.2846	67.8644	65.6289
Burdwood Bank	Ⅲ	13767	68	148.5	0.8		20	147.055		14002	154.063		13.37	-75.05	-85.32		0.296	-0.21		113.02	-44.54		8002	-44.9154		3.4	1.42		20	0.0349427		8002	0.0178098		200	33.0758	10.2372	30.4917	62.6201	31.6396
Burdwood Bank	Ⅲ	-51	141	146.9	1.23		30	147.054		14003	154.059		13.7	-85.16	-96.17		0.365	-0.21		121.15	-45.19		8003	-44.9164		4.1	1.4		30	0.0348184		8003	0.0178163		300	23.9589	10.1965	32.6428	56.3419	23.4649
Burdwood Bank	Ⅲ	2996	1365	147.2	1.5		40	147.053		14004	154.054		13.94	-85.97	-96.17		0.435	-0.21		130.06	-44.04		8004	-44.9175		5.4	1.66		40	0.0421902		8004	0.0178226		400	12.1822	10.8329	32.4403	44.9775	9.56127
Burdwood Bank	Ⅲ	4318	188	147.7	1.4		50	147.052		14005	154.049		14	-86.17	-96.17		0.504	-0.21		138.97	-44.86		8005	-44.9185		6.8	2.16		50	0.0691747		8005	0.0178287		500	13.8485	23.9381	31.3071	46.1776	7.47333
Burdwood Bank	Ⅲ	5390	120	149.2	1.3		60	147.051		14006	154.045		14.1	-86.47	-96.17		0.574	-0.21		147.88	-45.83		8006	-44.9196		7	1.87		60	0.0732522		8006	0.0178346		600	22.9768	44.6577	31.8531	50.1867	30.7739
Burdwood Bank	Ⅲ	5811	894	148.5	1.3		70	147.051		14007	154.04		14.3	-86.91	-99.55		0.643	-0.21		158.25	-46.07		8007	-44.9206		7.6	2.9		70	0.041051		8007	0.0178402		700	10.0016	44.0351	39.2239	49.9044	7.45529
Burdwood Bank	Ⅲ	8713	306	149	1.5		80	147.05		14008	154.034		14.52	-87.46	-102.2		0.712	-0.21		168.62	-45.59		8008	-44.9216		8.2	2.18		80	0.0187784		8008	0.0178457		800	16.7465	46.5223	40.3583	55.2864	15.4768
Burdwood Bank	Ⅲ	9211	764	149	1.4		90	147.049		14009	154.029		14.81	-87.79	-108.3		0.782	-0.21		178.99	-44.49		8009	-44.9226		9.5	2.38		90	0.0224472		8009	0.0178509		900	21.0573	42.712	37.5342	49.3699	39.1227
Burdwood Bank	Ⅲ	11973	2494	148.5	1.8		100	147.048		14010	154.024		15	-95.39	-108.58		0.851	-0.21		188.673	-44.94		8010	-44.9235		9.6	4.23		100	0.039616		8010	0.017856		1000	0	17.2944	42.3587	37.8682	0
Burdwood Bank	Ⅲ	13329	280	146.9	1.4		110	147.047		14011	154.018		15.1	-98.18	-109.07		0.921	-0.21		198.357	-45.45		8011	-44.9245		10.2	4.87		110	0.0539647		8011	0.0178608		1100	7.61401	12.0392	37.5049	39.4944	0.139337
Burdwood Bank	Ⅲ	13458	273	147.6	1.4		120	147.046		14012	154.013		15.3	-103.75	-110.05		0.99	-0.21		208.04	-44.63		8012	-44.9254		10.6	3.96		120	0.0500197		8012	0.0178653		1200	13.5551	7.4039	33.3541	40.9415	3.36165
Burdwood Bank	Ⅲ	13691	226	149.2	1.4		130	147.046		14013	154.007		15.7	-104.86	-112.23		1.06	-0.21		217.893	-45.11		8013	-44.9264		11.2	4.23		130	0.0265232		8013	0.0178697		1300	26.5348	0.731538	30.0885	43.4767	31.6899
Burdwood Bank	Ⅲ	13793	178	148.2	1.4		140	147.045		14014	154.001		15.8	-105.13	-112.77		1.129	-0.22		227.747	-44.92		8014	-44.9273		11.3	3.71		140	0.0238164		8014	0.0178737		1400	27.9308	0	33.333	42.4334	42.4885
Burdwood Bank	Ⅲ	13937	80	146.7	1.2		150	147.044		14015	153.996		16	-105.43	-113.12		1.199	-0.22		237.6	-46.52		8015	-44.9282		11.8	5.03		150	0.0195129		8015	0.0178776		1500	14.5457	0	40.3966	41.6782	16.7127
Burdwood Bank	Ⅲ	13939	699	146.8	1.4		160	147.043		14016	153.99		16.3	-105.71	-113.51		1.268	-0.23		247.8	-44.62		8016	-44.9291		12.1	4.35		160	0.0354507		8016	0.0178812		1600	13.8605	0	38.797	44.4092	18.684
Burdwood Bank	Ⅲ	14081	293	148.4	1.3		170	147.042		14017	153.984		16.5	-106.01	-113.62		1.372	-0.23		258	-44.05		8017	-44.9299		12.3	4.82		170	0.0408099		8017	0.0178846		1700	10.1014	4.30265	34.8453	42.0542	11.4827
Burdwood Bank	Ⅲ	14119	76	145.4	1.2		180	147.041		14018	153.977		16.75	-106.39	-113.76		1.442	-0.24		268.2	-44.25		8018	-44.9308		12.7	4.38		180	0.041335		8018	0.0178877		1800	12.5494	19.2248	34.0224	46.3202	10.7944
Burdwood Bank	Ⅲ	14197	92	145.3	1.2		190	147.04		14019	153.971		17.25	-119.02	-121.65		1.511	-0.24		278.583	-45.54		8019	-44.9316		13.1	2.35		190	0.0464346		8019	0.0178905		1900	20.2206	31.5469	36.0462	57.1655	20.5559
Burdwood Bank	Ⅲ	14271	631	145.8	1.4		200	147.04		14020	153.965		17.6	-119.43	-121.65		1.581	-0.25		288.967	-45.31		8020	-44.9325		13.3	2.73		200	0.0328981		8020	0.0178931		2000	31.4909	37.51	31.5546	62.8267	24.0641
Burdwood Bank	Ⅲ	14435	188	148	1.4		210	147.039		14021	153.958		18	-119.99	-122.26		1.65	-0.25		299.35	-44.96		8021	-44.9333		13.5	2.59		210	0.00608762		8021	0.0178955		2100	30.7226	39.2513	21.3969	55.4746	12.3273
Burdwood Bank	Ⅲ	14474	92	144.8	1.3		220	147.038		14022	153.952		18.3	-120.21	-122.6		1.72	-0.26		310.277	-45.03		8022	-44.9341		13.7	2.6		220	0.00608762		8022	0.0178976		2200	38.5482	44.0024	6.51836	49.4599	41.7816
Burdwood Bank	Ⅲ	14649	82	145.8	1.2		230	147.037		14023	153.945		18.88	-121.34	-123.24		1.789	-0.26		321.203	-45.8		8023	-44.9349		14.1	2.88		230	0.00608762		8023	0.0178994		2300	29.9661	33.8966	2.52143	39.6919	36.1147
Burdwood Bank	Ⅲ	14773	78	146.4	1.5		240	147.036		14024	153.938		19	-121.57	-123.24		1.859	-0.27		332.13	-44.59		8024	-44.9356		14.1	2.66		240	0.00608762		8024	0.017901		2400	5.25934	14.505	3.94673	38.895	0
Burdwood Bank	Ⅲ	0	254	148.3	1		250	147.035		14025	153.932		20	-123.16	-126.48		1.928	-0.28		342.543	-44.65		8025	-44.9364		14.2	4.48		250	0.00296772		8025	0.0179022		2500	33.0161	19.1963	0	72.8092	4.92072
Burdwood Bank	Ⅲ	5	144	147.7	1.4		260	147.034		14026	153.925		20.05	-123.95	-128.11		1.997	-0.28		352.957	-44.72		8026	-44.9371		14.5	5.69		260	0.016308		8026	0.0179033		2600	42.2704	12.3628	2.46006	30.2745	17.3703
Burdwood Bank	Ⅲ	63	44	147.5	1.4		270	147.033		14027	153.918		21	-122.91	-123.36		2.067	-0.29		363.37	-43.94		8027	-44.9379		14.6	5.03		270	0.0198972		8027	0.017904		2700	0	0	0	0	0
Burdwood Bank	Ⅲ	80	15	147.2	1.3		280	147.032		14028	153.911		21.53	-108.24	-116.9		2.136	-0.29		373.983	-44.12		8028	-44.9386		14.6	6		280	0.0266542		8028	0.0179045		2800	0	0	0	0	9.78069
Burdwood Bank	Ⅲ	133	189	147.6	1.4		290	147.031		14029	153.904		22.02	-107.96	-111.95		2.206	-0.3		384.597	-46.15		8029	-44.9393		14.9	4.84		290	0.0204847		8029	0.0179047		2900	113.407	61.6096	14.8356	159.5	106.737
Burdwood Bank	Ⅲ	401	51	148.4	1.2		300	147.03		14030	153.897		23	-107.46	-113.08		2.275	-0.3		395.21	-45.69		8030	-44.9399		15.1	6.19		300	0.0119212		8030	0.0179046		3000	75.9647	35.1835	21.4009	110.387	37.451
Burdwood Bank	Ⅲ	978	29	147.9	1.1		310	147.029		14031	153.889		25	-106.9	-117.78		2.345	-0.33		407.327	-45.44		8031	-44.9406		15.2	2.95		310	0.0113407		8031	0.0179042		3100	0	0	0	0	0
Burdwood Bank	Ⅲ	1324	162	148.1	1.1		320	147.028		14032	153.882		26.5	-106.82	-117.78		2.414	-0.38		419.443	-46.02		8032	-44.9413		15.6	4.9		320	0.00994276		8032	0.0179036		3200	0	0	0.210531	0	0
Burdwood Bank	Ⅲ	2450	623	148	1.1		330	147.028		14033	153.875		27	-106.95	-117.78		2.484	-0.42		431.56	-45.01		8033	-44.9419		15.9	2.88		330	0.0110938		8033	0.0179026		3300	0	0	12.5799	0	0
Burdwood Bank	Ⅲ	2567	535	147.4	1.3		340	147.027		14034	153.867		27.5	-107	-117.78		2.553	-0.47		443.777	-45.64		8034	-44.9425		16.2	2.14		340	0.0101886		8034	0.0179014		3400	0	9.18838	6.60016	43.2667	0
Burdwood Bank	Ⅲ	12600	117	149.2	1.6		350	147.026		14035	153.86		28.5	-106.97	-117.78		2.623	-0.52		455.993	-46.16		8035	-44.9431		16.5	1.36		350	0.0209345		8035	0.0178999		3500	121.579	124.582	41.0855	227.848	96.7222
Burdwood Bank	Ⅲ	13072	99	146.2	2		360	147.025		14036	153.852		29.5	-106.84	-117.78		2.692	-0.56		468.21	-46.5		8036	-44.9437		16.9	1.15		360	0.0166394		8036	0.0178981		3600	120.398	100.006	34.5875	122.175	83.2793
Burdwood Bank	Ⅲ	15368	260	146.3	1.1		370	147.024		14037	153.844		30	-101.45	-101.54		2.762	-0.61		480.137	-44.53		8037	-44.9443		17.6	0.61		370	0.00293755		8037	0.0178961		3700	0	0	0	0	0
Burdwood Bank	Ⅲ	16472	159	146.7	1.1		380	147.023		14038	153.837						2.831	-0.65		492.063	-44.76		8038	-44.9449		17.9	0.65		380	0.000107638		8038	0.0178937		3800	0	0	0	0	0
Burdwood Bank	Ⅲ	9551	57	148.6	1.237		390	147.022		14039	153.829						2.901	-0.7		503.99	-44.99		8039	-44.9454		18.9	0.56		390	0.00465882		8039	0.017891		3900	79.1072	60.8451	31.9758	137.457	58.2399
Burdwood Bank	Ⅲ	9950	100	146.9	1.227		400	147.021		14040	153.821						2.97	-0.74		516.377	-45.24		8040	-44.946		20.3	0.41		400	0.00908916		8040	0.0178881		4000	49.3682	31.7299	32.4103	52.4368	24.4382
Burdwood Bank	Ⅲ	66	11	146.8	0.7		410	147.02		14041	153.813						3.039	-0.79		528.763	-46.09		8041	-44.9465		22.1	0		410	0.00351466		8041	0.0178848		4100	0	0	0	0	0
Burdwood Bank	Ⅲ	467	20	146.1	0.7		420	147.019		14042	153.805						3.109	-0.83		541.15	-45.34		8042	-44.947		23.1	0.63		420	0.0130257		8042	0.0178813		4200	15.7612	7.6253	18.0175	79.0714	37.8991
Burdwood Bank	Ⅲ	3776	59	149.1	1.1		430	147.018		14043	153.797						3.178	-0.88		553.473	-44.88		8043	-44.9475		24.7	0.74		430	0.012448		8043	0.0178774		4300	84.9667	51.7563	51.0327	143.294	69.9647
Burdwood Bank	Ⅲ	4644	168	149.2	0.8		440	147.017		14044	153.789						3.248	-0.93		565.797	-45.43		8044	-44.9479		26.5	0.52		440	0.0169786		8044	0.0178733		4400	0	0	28.7657	0	0
Burdwood Bank	Ⅲ	5884	44	149.4	0.7		450	147.016		14045	153.781						3.317	-0.97		578.12	-45.15		8045	-44.9484					450	0.0215537		8045	0.0178689		4500	0	0	20.7109	0	0
Burdwood Bank	Ⅲ	6470	48	153.3	0.7		460	147.015		14046	153.773						3.387	-1.02		590.42	-45.66		8046	-44.9489					460	0.00814266		8046	0.0178642		4600	0	0	60.9625	59.8006	0
Burdwood Bank	Ⅲ	11778	135	153.1	0.8		470	147.014		14047	153.765						3.456	-1.06		602.72	-44.32		8047	-44.9493					470	0.000784098		8047	0.0178591		4700	75.0641	60.9251	95.5793	160.802	60.0138
Burdwood Bank	Ⅲ	11943	63	148.1	1.5		480	147.013		14048	153.756						3.526	-1.11		615.02	-44.79		8048	-44.9497					480	0.000784098		8048	0.0178538		4800	43.8786	39.4688	90.2432	113.216	28.814
Burdwood Bank	Ⅲ	16402	310	155.5	0.9		490	147.012		14049	153.748						3.595	-1.15		627.153	-44.03		8049	-44.9501					490	0.00393682		8049	0.0178482		4900	28.6062	35.4839	68.4775	78.6225	13.5688
Burdwood Bank	Ⅲ	16922	178	145	1.1		500	147.01		14050	153.74						3.665	-1.2		639.287	-45.45		8050	-44.9505					500	0.015107		8050	0.0178423		5000	39.9234	53.418	54.2327	83.5182	18.5009
Burdwood Bank	Ⅱ	2953	1104	148	1.3		510	147.009		14051	153.731						3.734	-1.26		651.42	-45.71		8051	-44.9509					510	0.00360248		8051	0.0178361		5100	49.2202	51.5007	47.6699	78.8766	16.4737
Burdwood Bank	Ⅱ	3188	955	147.3	1.2		520	147.008		14052	153.723						3.803	-1.32		665.33	-45.73		8052	-44.9512					520	0.010021		8052	0.0178296		5200	36.2161	30.6212	40.3111	56.104	6.9473
Burdwood Bank	Ⅱ	3432	870	148.3	1.2		530	147.007		14053	153.714						3.873	-1.38		679.24	-46.12		8053	-44.9516					530	0.0115906		8053	0.0178228		5300	45.4188	22.3253	33.8929	53.9846	29.0058
Burdwood Bank	Ⅱ	11292	1297	149.8	1.9		540	147.006		14054	153.705						3.942	-1.44		693.15	-45.78		8054	-44.9519					540	0.016308		8054	0.0178157		5400	38.917	15.8448	27.574	38.5237	40.4311
Burdwood Bank	Ⅱ	11594	401	148.4	2		550	147.005		14055	153.697						4.012	-1.5		706.41	-44.28		8055	-44.9522					550	0.0128504		8055	0.0178083		5500	10.1281	13.183	24.512	51.1249	9.49205
Burdwood Bank	Ⅱ	9993	108	149.1	1.163		560	147.004		14056	153.688						4.081	-1.56		719.67	-45.9		8056	-44.9526					560	0.0052318		8056	0.0178007		5600	54.2688	45.3118	32.8707	104.48	27.8587
Burdwood Bank	Ⅱ	11855	555	148.4	1.8		570	147.003		14057	153.68						4.151	-1.61		732.93	-45.98		8057	-44.9529					570	0.0180246		8057	0.0177927		5700	65.8299	41.9847	22.331	91.144	24.5402
Burdwood Bank	Ⅱ	11879	409	149.1	1.8		580	147.002		14058	153.671						4.22	-1.67		746.357	-44.74		8058	-44.9531					580	0.0105749		8058	0.0177844		5800	68.3775	27.4138	15.2033	61.0947	45.0973
Burdwood Bank	Ⅱ	14073	206	147.4	4.9		590	147.001		14059	153.662						4.29	-1.73		759.783	-45.24		8059	-44.9534					590	0.0196604		8059	0.0177759		5900	0	0	0	0	0
Burdwood Bank	Ⅱ	15823	289	148.6	0.5		600	147		14060	153.653						4.359	-1.79		773.21	-44.13		8060	-44.9537					600	0.0135554		8060	0.017767		6000	0	0	0	0	0
Burdwood Bank	Ⅱ	864	9	145.8	1.1		610	146.999		14061	153.644						4.429	-1.85		785.71	-44.94		8061	-44.9539					610	0.00535169		8061	0.0177579		6100	90.5188	75.4881	0	75.25	53.2467
Burdwood Bank	Ⅱ	2175	93	145.9	1		620	146.998		14062	153.636						4.498	-1.91		798.21	-44.19		8062	-44.9541					620	0.00367165		8062	0.0177485		6200	124.357	95.8026	0	95.6091	74.5075
Burdwood Bank	Ⅱ	2206	40	147.8	1.1		630	146.997		14063	153.627						4.568	-1.97		810.71	-44.75		8063	-44.9543					630	0.0137635		8063	0.0177388		6300	43.6245	47.467	0	0	20.7126
Burdwood Bank	Ⅱ	2597	31	145.8	1.1		640	146.995		14064	153.618						4.637	-2.03		824.077	-44.5		8064	-44.9545					640	0.0267768		8064	0.0177288		6400	47.8167	61.7674	0	0	17.9691
Burdwood Bank	Ⅱ	2751	40	146.5	1		650	146.994		14065	153.609						4.707	-2.09		837.443	-45.52		8065	-44.9547					650	0.0176293		8065	0.0177185		6500	115.223	102.962	0	71.2777	71.6682
Burdwood Bank	Ⅱ	2782	37	145.4	1.1		660	146.993		14066	153.6						4.776	-2.15		850.81	-45.35		8066	-44.9549					660	0.0179561		8066	0.017708		6600	49.8069	54.4993	0	1.68137	29.2869
Burdwood Bank	Ⅱ	4779	356	147.4	1.1		670	146.992		14067	153.591						4.845	-2.21		864.493	-45.43		8067	-44.9551					670	0.00507655		8067	0.0176971		6700	0	0	0	0	0
Burdwood Bank	Ⅱ	5457	81	147	1		680	146.991		14068	153.582						4.915	-2.26		878.177	-44.13		8068	-44.9552					680	0.0161266		8068	0.017686		6800	1.39698	12.7013	0	0	14.0699
Burdwood Bank	Ⅱ	5623	43	146.4	1		690	146.99		14069	153.573						4.984	-2.32		891.86	-44.78		8069	-44.9554					690	0.0220378		8069	0.0176746		6900	80.1223	52.2573	0	67.8368	55.003
Burdwood Bank	Ⅱ	6130	48	146.6	1.1		700	146.989		14070	153.563						5.054	-2.38		905.203	-44.27		8070	-44.9555					700	0.0137525		8070	0.017663		7000	82.2182	23.8667	0	78.9783	44.825
Burdwood Bank	Ⅱ	6910	82	146.7	1.4		710	146.988		14071	153.554						5.123	-2.44		918.547	-44.82		8071	-44.9556					710	0.0139494		8071	0.017651		7100	10.357	0	0	0	1.31378
Burdwood Bank	Ⅱ	7748	525	146.9	1.1		720	146.986		14072	153.545						5.193	-2.5		931.89	-44.95		8072	-44.9557					720	0.00734481		8072	0.0176388		7200	0	0	0	0	0
Burdwood Bank	Ⅱ	14766	194	145.8	1		730	146.985		14073	153.536						5.262	-2.56		946.16	-45.09		8073	-44.9558					730	0.0105803		8073	0.0176264		7300	0	0	0	0	0
Burdwood Bank	Ⅱ	14832	100	145.7	1.7		740	146.984		14074	153.527						5.332	-2.62		960.43	-45.32		8074	-44.9559					740	0.00389153		8074	0.0176136		7400	0	0	2.42477	0	0
Cape Horn	Ⅲ	57	2	147	1.053		750	146.983		14075	153.518						5.401	-2.68		974.7	-45.66		8075	-44.956					750	0.00954488		8075	0.0176006		7500	89.7145	83.7727	17.5909	97.4521	45.3292
Cape Horn	Ⅲ	183	4	147.5	1.093		760	146.982		14076	153.508						5.47	-2.74		988.863	-44.7		8076	-44.956					760	0.0081443		8076	0.0175874		7600	191.633	143.787	39.4616	195.285	97.9848
Cape Horn	Ⅲ	221	4	146.9	1.098		770	146.981		14077	153.499						5.54	-2.8		1003.03	-44.32		8077	-44.9561					770	0.0114801		8077	0.0175738		7700	98.0088	75.8032	32.6294	79.5302	39.84
Cape Horn	Ⅲ	383	10	146	1.092		780	146.98		14078	153.49						5.609	-2.86		1017.19	-44.51		8078	-44.9561					780	0.0102261		8078	0.0175601		7800	0	0	19.4578	0	0
Cape Horn	Ⅲ	720	187	146.9	1.401		790	146.979		14079	153.481						5.679	-2.91		1030.98	-44.57		8079	-44.9561					790	0.012079		8079	0.0175461		7900	10.1213	22.2556	42.8752	18.7091	0
Cape Horn	Ⅲ	751	14	147.4	1.13		800	146.977		14080	153.471						5.748	-2.97		1044.76	-44.7		8080	-44.9562					800	0.0140371		8080	0.0175318		8000	59.4296	63.7592	81.8235	103.014	32.2247
Cape Horn	Ⅲ	5627	37	148	1.107		810	146.976		14081	153.462						5.818	-3.03		1058.55	-44.64		8081	-44.9562					810	0.0114268		8081	0.0175173		8100	66.8863	78.3027	106.088	142.488	37.1183
Cape Horn	Ⅲ	6600	53	148.5	1.096		820	146.975		14082	153.453						5.887	-3.09		1072.71	-45.19		8082	-44.9562					820	0.0086777		8082	0.0175025		8200	59.0916	73.8462	100.93	146.22	38.4453
Cape Horn	Ⅲ	15224	172	150.6	1.1		830	146.974		14083	153.443						5.957	-3.15		1086.86	-44.94		8083	-44.9562					830	0.00306816		8083	0.0174875		8300	22.5085	42.6259	63.8437	94.9823	15.7015
Cape Horn	Ⅲ	16483	404	146.4	1.1		840	146.973		14084	153.434						6.026	-3.23		1101.02	-44.72		8084	-44.9561					840	0.00215481		8084	0.0174723		8400	71.4739	60.9559	34.1551	102.313	24.8203
Cape Horn	Ⅲ	243	10	147	1.116		850	146.972		14085	153.425						6.096	-3.33		1115.05	-44.56		8085	-44.9561					850	0.00803294		8085	0.0174568		8500	187.851	127.568	53.1265	197.295	77.9346
Cape Horn	Ⅲ	304	5	146.9	1.123		860	146.971		14086	153.415						6.165	-3.43		1129.08	-44.39		8086	-44.9561					860	0.0153387		8086	0.0174411		8600	143.044	93.5391	52.2895	148.643	74.4801
Cape Horn	Ⅲ	308	5	146.8	1.131		870	146.969		14087	153.406						6.235	-3.53		1143.11	-40.61		8087	-44.956					870	0.0159438		8087	0.0174252		8700	60.2231	45.5558	27.6204	81.9459	26.657
Cape Horn	Ⅲ	496	6	147.4	1.091		880	146.968		14088	153.397						6.304	-3.63		1153.81	-41.39		8088	-44.9559					880	0.0171054		8088	0.017409		8800	127.193	112.632	40.6208	161.583	38.2711
Cape Horn	Ⅲ	952	20	147	1.077		890	146.967		14089	153.387						6.373	-3.73		1164.51	-44.12		8089	-44.9559					890	0.0209889		8089	0.0173926		8900	159.012	140.532	58.1271	184.062	61.9328
Cape Horn	Ⅲ	1940	13	144.8	1.154		900	146.966		14090	153.378						6.443	-3.83		1175.21	-45.47		8090	-44.9558					900	0.00811885		8090	0.0173761		9000	76.7819	74.7975	45.7965	99.0221	36.0107
Cape Horn	Ⅲ	2160	41	147.3	1.081		910	146.965		14091	153.368						6.512	-3.93		1188.35	-41.39		8091	-44.9557					910	0.0107459		8091	0.0173593		9100	5.8843	48.1076	45.5388	46.7493	1.76595
Cape Horn	Ⅲ	2358	18	147.9	1.066		920	146.964		14092	153.359						6.582	-4.04		1201.5	-45.04		8092	-44.9556					920	0.0180754		8092	0.0173422		9200	20.5189	70.039	67.1384	39.5212	17.7106
Cape Horn	Ⅲ	2397	17	146.2	0.95		930	146.962		14093	153.35						6.651	-4.14		1214.64	-44.36		8093	-44.9555					930	0.0108107		8093	0.017325		9300	32.9633	70.4046	72.2688	26.3526	26.5633
Cape Horn	Ⅲ	2524	35	146.9	1.016		940	146.961		14094	153.34						6.721	-4.24		1229.68	-44.76		8094	-44.9554					940	0.00543462		8094	0.0173076		9400	48.0052	112.004	55.3594	131.748	43.3209
Cape Horn	Ⅲ	2612	23	147	1.011		950	146.96		14095	153.331						6.79	-4.34		1244.72	-45.98		8095	-44.9553					950	0.0100527		8095	0.01729		9500	195.94	250.311	81.1063	336.553	127.72
Cape Horn	Ⅲ	3141	113	149.6	1.059		960	146.959		14096	153.322						6.86	-4.76		1259.76	-44.44		8096	-44.9551					960	0.0225079		8096	0.0172722		9600	233.584	257.982	101.493	318.413	118.92
Cape Horn	Ⅲ	3318	21	148.4	1.098		970	146.958		14097	153.312						6.929	-5.24		1274.58	-44.47		8097	-44.955					970	0.0207338		8097	0.0172542		9700	126.43	121.142	62.2894	140.65	53.4544
Cape Horn	Ⅲ	3912	25	147.6	1.098		980	146.957		14098	153.303						6.999	-5.71		1289.41	-45.93		8098	-44.9548					980	0.0267051		8098	0.0172361		9800	82.1428	88.788	44.6406	102.095	38.5185
Cape Horn	Ⅲ	4181	36	149.5	1.092		990	146.956		14099	153.293						7.068	-6.19		1304.23	-45.63		8099	-44.9547					990	0.0291022		8099	0.0172177		9900	89.5425	123.204	61.8936	138.584	39.7033
Cape Horn	Ⅲ	5096	39	148.9	1.101		1000	146.955		14100	153.284						7.138	-6.66		1319.54	-45.36		8100	-44.9545					1000	0.0176204		8100	0.0171992		10000	55.5829	105.607	56.6789	116.417	24.2697
Cape Horn	Ⅲ	5336	146	149.3	1.04		1010	146.953		14101	153.275						7.207	-7.14		1334.84	-44.53		8101	-44.9544					1010	0.0232734		8101	0.0171805		10100	79.5768	136.096	60.1263	131.234	62.9461
Cape Horn	Ⅲ	6389	166	148	1.133		1020	146.952		14102	153.265						7.277	-7.61		1350.15	-44.7		8102	-44.9542					1020	0.0226938		8102	0.0171616		10200	99.5505	190.575	71.3874	170.539	86.2442
Cape Horn	Ⅲ	6605	457	148.2	1.103		1030	146.951		14103	153.256						7.346	-8.09		1363.87	-42.18		8103	-44.954					1030	0.0251361		8103	0.0171426		10300	105.866	241.775	84.138	209.284	84.4138
Cape Horn	Ⅲ	7068	41	149.8	1.088		1040	146.95		14104	153.246						7.415	-8.54		1377.58	-45.67		8104	-44.9538					1040	0.0198451		8104	0.0171234		10400	134.852	259.682	84.5888	211.568	86.3038
Cape Horn	Ⅲ	7496	185	148.7	1.125		1050	146.949		14105	153.237						7.485	-9		1384.44	-45.7		8105	-44.9536					1050	0.0267536		8105	0.0171041		10500	150.173	263.132	67.9996	219.986	109.335
Cape Horn	Ⅲ	7643	81	147.5	1.148		1060	146.948		14106	153.228						7.554	-9.45		1391.95	-43.78		8106	-44.9534					1060	0.0167579		8106	0.0170846		10600	209.643	285.074	77.5554	258.692	147.14
Cape Horn	Ⅲ	7771	837	151.4	1.109		1070	146.947		14107	153.218						7.624	-9.9		1399.45	-45.29		8107	-44.9532					1070	0.0307767		8107	0.017065		10700	138.011	215.026	54.4103	178.564	84.4898
Cape Horn	Ⅲ	8183	55	147.5	1.237		1080	146.946		14108	153.209						7.693	-10.35		1406.96	-44.15		8108	-44.953					1080	0.0356129		8108	0.0170452		10800	119.227	187.461	39.2343	166.192	83.3207
Cape Horn	Ⅲ	9099	88	148	1.185		1090	146.945		14109	153.2						7.763	-10.81		1413.71	-42.73		8109	-44.9528					1090	0.0169298		8109	0.0170253		10900	191.788	214.315	56.2976	224.431	120.751
Cape Horn	Ⅲ	9130	399	150.2	1.106		1100	146.944		14110	153.19						7.832	-11.26		1420.47	-44.94		8110	-44.9526					1100	0.013831		8110	0.0170053		11000	182.386	195.483	45.6924	201.097	116.7
Cape Horn	Ⅲ	9171	231	146.4	1.241		1110	146.943		14111	153.181						7.902	-11.72		1427.22	-43.9		8111	-44.9523					1110	0.00256357		8111	0.0169852		11100	202.147	212.624	54.6784	210.23	115.167
Cape Horn	Ⅲ	9477	288	150.1	1.135		1120	146.942		14112	153.172						7.971	-12.39		1434.75	-46.14		8112	-44.9521					1120	0.00618989		8112	0.0169649		11200	189.228	238.196	62.4976	211.386	85.0367
Cape Horn	Ⅲ	10133	331	148.5	1.111		1130	146.94		14113	153.162						8.04	-13.07		1442.29	-44.81		8113	-44.9519					1130	0.014337		8113	0.0169445		11300	172.179	256.998	44.8486	179.772	100.153
Cape Horn	Ⅲ	10142	367	149	1.081		1140	146.939		14114	153.153						8.11	-13.75		1449.82	-44.89		8114	-44.9516					1140	0.0113757		8114	0.0169241		11400	253.495	314.691	66.9345	201.782	150.752
Cape Horn	Ⅲ	10178	551	152.2	1.128		1150	146.938		14115	153.144						8.179	-14.43		1457.44	-44.81		8115	-44.9514					1150	0.0163087		8115	0.0169035		11500	258.905	290.731	78.5278	177.312	110.319
Cape Horn	Ⅲ	10178	551	152.2	1.128		1160	146.937		14116	153.135						8.249	-15.11		1465.07	-45.37		8116	-44.9511					1160	0.0272067		8116	0.0168828		11600	210.202	218.456	57.3981	109.189	51.9145
Cape Horn	Ⅲ	12377	142	149.9	2		1170	146.936		14117	153.125						8.318	-15.79		1472.69	-44.41		8117	-44.9509					1170	0.0466124		8117	0.016862		11700	186.028	160.467	32.7997	75.9762	36.278
Cape Horn	Ⅲ	12392	92	147.7	1.4		1180	146.935		14118	153.116						8.388	-16.47		1479.5	-43.13		8118	-44.9506					1180	0.0237174		8118	0.0168411		11800	115.29	89.1947	8.68326	56.8155	15.1043
Cape Horn	Ⅲ	12430	84	150.9	1.2		1190	146.934		14119	153.107						8.457	-17.19		1486.31	-44.39		8119	-44.9503					1190	0.0219818		8119	0.0168202		11900	66.7442	48.9563	0	55.5254	2.44194
Cape Horn	Ⅲ	12457	97	148.1	1.1		1200	146.933		14120	153.098						8.527	-18.25		1493.12	-42.72		8120	-44.9501					1200	0.0244909		8120	0.0167991		12000	80.1426	38.069	0.587906	60.8125	7.24209
Cape Horn	Ⅲ	12464	71	150.4	1.055		1210	146.932		14121	153.088						8.596	-19.32		1500.11	-43.9		8121	-44.9498					1210	0.027856		8121	0.016778		12100	89.0433	33.7422	13.4356	63.0097	4.2719
Cape Horn	Ⅲ	12464	71	150.4	1.1		1220	146.932		14122	153.079						8.7	-20.92		1507.1	-46.3		8122	-44.9495					1220	0.0255265		8122	0.0167569		12200	81.7406	21.8922	12.889	57.0642	0
Cape Horn	Ⅲ	12487	145	148.9	1.079		1230	146.931		14123	153.07						8.805	-22.52		1514.09	-45.79		8123	-44.9493					1230	0.0214467		8123	0.0167356		12300	74.7835	25.6898	8.31562	48.3803	0
Cape Horn	Ⅲ	12487	145	148.9	1.1		1240	146.93		14124	153.061						8.978	-25.19		1522.25	-46.1		8124	-44.949					1240	0.0190952		8124	0.0167144		12400	101.708	62.2319	21.2288	77.5115	0
Cape Horn	Ⅲ	12487	174	148.5	1.2		1250	146.929		14125	153.052						9.082	-26.75		1530.42	-45.05		8125	-44.9487					1250	0.02535		8125	0.016693		12500	122.024	90.0224	38.3825	92.2525	0
Cape Horn	Ⅲ	12517	294	150.1	1.189		1260	146.928		14126	153.043						9.187	-28.24		1538.58	-44.68		8126	-44.9484					1260	0.0247776		8126	0.0166716		12600	114.367	86.2777	42.6709	67.0513	4.36064
Cape Horn	Ⅲ	12558	247	154.6	1.073		1270	146.927		14127	153.033						9.291	-29.72		1546.27	-44.82		8127	-44.9481					1270	0.0202809		8127	0.0166502		12700	119.286	87.2265	44.2765	49.5517	2.02415
Cape Horn	Ⅲ	12620	90	147.7	1.3		1280	146.926		14128	153.024						9.395	-31.2		1553.97	-45.78		8128	-44.9478					1280	0.010869		8128	0.0166288		12800	109.621	95.5302	35.0866	24.2201	0
Cape Horn	Ⅲ	12693	250	150.5	1.122		1290	146.925		14129	153.015						9.499	-32.68		1561.66	-44.74		8129	-44.9475					1290	0.0223299		8129	0.0166073		12900	158.588	142.755	49.5036	62.9191	8.41316
Cape Horn	Ⅲ	13645	1108	149.7	1.275		1300	146.924		14130	153.006						9.603	-34.16		1568.95	-44.85		8130	-44.9472					1300	0.0144631		8130	0.0165858		13000	188.886	159.955	69.1301	95.9152	15.8532
Cape Horn	Ⅲ	14178	100	148.9	1.1		1310	146.924		14131	152.997						9.708	-35.75		1576.23	-44.14		8131	-44.9469					1310	0.0157244		8131	0.0165643		13100	165.65	131.78	59.0465	80.4411	0
Cape Horn	Ⅲ	14232	160	147.1	1.2		1320	146.923		14132	152.988						9.812	-37.44		1583.52	-45.19		8132	-44.9466					1320	0.00999769		8132	0.0165427		13200	163.395	119.02	55.2786	94.1892	0
Cape Horn	Ⅲ	14260	101	147.4	1.1		1330	146.922		14133	152.979						9.916	-39.12		1591.34	-45.65		8133	-44.9463					1330	0.0127546		8133	0.0165212		13300	163.033	106.403	58.2153	103.161	0
Cape Horn	Ⅲ	14271	209	154	1.906		1340	146.921		14134	152.97						10.02	-40.81		1599.15	-44.82		8134	-44.946					1340	0.0336672		8134	0.0164996		13400	176.16	100.256	64.6336	107.757	0
Cape Horn	Ⅲ	14279	78	148.1	1.055		1350	146.92		14135	152.961						10.124	-42.49		1606.97	-44.98		8135	-44.9457					1350	0.0225448		8135	0.0164781		13500	170.2	83.7377	66.4301	107.679	0
Cape Horn	Ⅲ	14414	122	148.2	1.207		1360	146.92		14136	152.952						10.229	-44.17		1613.79	-43.16		8136	-44.9454					1360	0.0123059		8136	0.0164566		13600	160.16	93.1687	76.6537	125.352	0
Cape Horn	Ⅲ	14491	180	147.5	1.1		1370	146.919		14137	152.943						10.333	-45.59		1620.61	-43.75		8137	-44.9451					1370	0.0199044		8137	0.0164351		13700	144.725	97.1325	79.64	136.435	0
Cape Horn	Ⅲ	14521	246	148.4	1.1		1380	146.918		14138	152.934						10.437	-46.83		1627.43	-44.6		8138	-44.9448					1380	0.0210924		8138	0.0164136		13800	128.317	94.0207	70.21	135.735	0
Cape Horn	Ⅲ	14530	233	151.8	1.202		1390	146.918		14139	152.925						10.541	-48.07		1635.38	-45.44		8139	-44.9445					1390	0.0253308		8139	0.0163921		13900	156.43	136.163	71.6006	153.359	0
Cape Horn	Ⅲ	14531	108	147.3	1.2		1400	146.917		14140	152.916						10.645	-49.31		1643.33	-46.06		8140	-44.9442					1400	0.0360249		8140	0.0163707		14000	232.354	221.979	103.287	191.71	0
Cape Horn	Ⅲ	14570	310	147	1.5		1410	146.916		14141	152.907						10.749	-50.55		1651.28	-43.99		8141	-44.9439					1410	0.0271342		8141	0.0163493		14100	333.668	318.605	164.272	243.965	3.36691
Cape Horn	Ⅲ	14617	530	148.6	1.148		1420	146.916		14142	152.898						10.854	-51.79		1658.03	-43.33		8142	-44.9436					1420	0.038347		8142	0.0163279		14200	383.871	427.523	219.057	249.924	6.22627
Cape Horn	Ⅲ	14637	206	147.7	1.154		1430	146.915		14143	152.889						10.958	-53.03		1664.78	-44.15		8143	-44.9433					1430	0.0388674		8143	0.0163066		14300	284.734	407.695	228.854	185.951	0
Cape Horn	Ⅲ	14731	347	148.6	1.145		1440	146.914		14144	152.88						11.062	-54.28		1671.53	-46.14		8144	-44.943					1440	0.0236596		8144	0.0162854		14400	123.679	211.623	170.112	105.857	0
Cape Horn	Ⅲ	14749	143	147	1.3		1450	146.914		14145	152.871						11.166	-55.53		1679.57	-44.98		8145	-44.9427					1450	0.0122313		8145	0.0162642		14500	44.0589	74.3938	92.7009	52.8582	0
Cape Horn	Ⅲ	14853	781	147.6	2.16		1460	146.913		14146	152.862						11.27	-56.78		1687.6	-45.2		8146	-44.9424					1460	0.00905178		8146	0.016243		14600	36.7401	66.2637	58.352	27.3614	0
Cape Horn	Ⅲ	14858	279	146.7	1.153		1470	146.913		14147	152.854						11.375	-58.03		1695.64	-44.85		8147	-44.942					1470	0.00953457		8147	0.016222		14700	34.5403	80.9139	51.1142	14.1163	0
Cape Horn	Ⅲ	14881	599	148.8	1.116		1480	146.912		14148	152.845						11.479	-59.28		1702.75	-43.52		8148	-44.9417					1480	0.0106935		8148	0.016201		14800	30.473	75.9621	59.1695	12.4086	0
Cape Horn	Ⅲ	14944	229	148.2	1.1		1490	146.912		14149	152.836						11.583	-60.39		1709.86	-44.5		8149	-44.9414					1490	0.00574161		8149	0.0161801		14900	40.9522	65.5004	61.3168	9.65715	0
Cape Horn	Ⅲ	15111	158	147.3	1.3		1500	146.912		14150	152.827						11.687	-61.31		1716.97	-44.21		8150	-44.9411					1500	0.00898629		8150	0.0161593		15000	52.6266	63.9648	59.3938	9.13044	0
Cape Horn	Ⅲ	15184	424	148.1	1.089		1510	146.911		14151	152.818						11.791	-62.24		1723.88	-44.02		8151	-44.9408					1510	0.00916716		8151	0.0161386		15100	71.8584	70.7972	64.0323	22.1699	0
Cape Horn	Ⅲ	15226	306	147.2	1.105		1520	146.911		14152	152.809						11.896	-63.16		1730.79	-43.78		8152	-44.9405					1520	0.00979904		8152	0.016118		15200	81.5824	90.5479	62.2061	37.344	0
Cape Horn	Ⅲ	15234	331	147.3	1.129		1530	146.91		14153	152.801						12	-64.08		1737.7	-44.07		8153	-44.9402					1530	0.0301979		8153	0.0160975		15300	89.5901	120.164	66.4258	48.0032	0
Cape Horn	Ⅲ	15269	197	148.6	1.1		1540	146.91		14154	152.792						12.104	-64.67		1745.23	-45.27		8154	-44.9399					1540	0.00800239		8154	0.0160771		15400	118.983	146.487	87.3102	64.3046	0
Cape Horn	Ⅲ	15297	162	147.6	1.169		1550	146.91		14155	152.783						12.208	-65.25		1752.77	-45.08		8155	-44.9396					1550	0.0089132		8155	0.0160568		15500	142.814	206.338	114.678	87.7343	0
Cape Horn	Ⅲ	15318	516	147.4	1.086		1560	146.909		14156	152.774						12.312	-65.83		1760.3	-45.86		8156	-44.9393					1560	0.0223638		8156	0.0160366		15600	125.937	230.579	124.535	96.7267	0
Cape Horn	Ⅲ	15380	220	146.3	1.1		1570	146.909		14157	152.765						12.417	-66.41		1768.08	-44.14		8157	-44.939					1570	0.0131191		8157	0.0160165		15700	104.453	157.62	126.853	99.269	0
Cape Horn	Ⅲ	15556	722	148.5	1.169		1580	146.909		14158	152.757						12.521	-66.99		1775.85	-45.29		8158	-44.9387					1580	0.0184646		8158	0.0159966		15800	111.254	83.0201	131.727	106.585	0
Cape Horn	Ⅲ	15568	1000	147.3	1.166		1590	146.909		14159	152.748						12.625	-67.57		1783.63	-44.5		8159	-44.9384					1590	0.0113685		8159	0.0159768		15900	111.711	60.5009	127.275	107.003	0
Cape Horn	Ⅲ	15611	126	146.6	1.1		1600	146.909		14160	152.739						12.729	-68.15		1791.12	-44.41		8160	-44.9382					1600	0.0182597		8160	0.0159572		16000	99.7553	58.9381	118.684	86.2771	0
Cape Horn	Ⅲ	15634	330	147.3	1.097		1610	146.909		14161	152.731						12.833	-68.76		1798.62	-45.24		8161	-44.9379					1610	0.025667		8161	0.0159377		16100	101.107	71.1443	100.394	65.218	0
Cape Horn	Ⅲ	15703	93	145.1	1.2		1620	146.908		14162	152.722						12.937	-69.42		1806.11	-45.05		8162	-44.9376					1620	0.016509		8162	0.0159183		16200	96.3845	60.6153	92.9069	61.0961	0
Cape Horn	Ⅲ	15711	161	147.4	1.1		1630	146.908		14163	152.713						13.042	-70.08		1813.79	-44.65		8163	-44.9373					1630	0.0204246		8163	0.0158992		16300	58.4411	31.0851	104.904	64.5054	0
Cape Horn	Ⅲ	15714	411	148.2	1.089		1640	146.908		14164	152.704						13.146	-70.74		1821.46	-45.08		8164	-44.937					1640	0.0192938		8164	0.0158801		16400	31.2822	19.508	111.601	63.8093	0
Cape Horn	Ⅲ	15820	1009	148.4	1.226		1650	146.908		14165	152.696						13.25	-71.4		1829.14	-44.52		8165	-44.9367					1650	0.0124269		8165	0.0158613		16500	24.0272	38.8989	120.446	53.8664	0
Cape Horn	Ⅲ	15841	437	147.6	1.111		1660	146.908		14166	152.687						13.354	-72.06		1835.82	-42.34		8166	-44.9365					1660	0.0151763		8166	0.0158426		16600	0	82.2407	130.964	50.1759	0
Cape Horn	Ⅲ	15869	201	147.5	1.3		1670	146.908		14167	152.678						13.458	-72.74		1842.49	-44.08		8167	-44.9362					1670	0.0166627		8167	0.015824		16700	0	112.781	101.702	40.1512	0
Cape Horn	Ⅲ	15881	1184	150.1	1.194		1680	146.909		14168	152.67						13.563	-73.42		1849.17	-44.13		8168	-44.9359					1680	0.00386048		8168	0.0158057		16800	0	73.0282	68.2504	14.4818	0
Cape Horn	Ⅲ	15888	165	145.4	1.3		1690	146.909		14169	152.661						13.667	-74.1		1856.23	-44.45		8169	-44.9357					1690	0.0120035		8169	0.0157875		16900	0	39.102	41.6666	0	0
Cape Horn	Ⅲ	15931	1730	147.2	1.513		1700	146.909		14170	152.652						13.771	-74.78		1863.29	-43.77		8170	-44.9354					1700	0.0103865		8170	0.0157696		17000	0	33.1045	11.4409	0	0
Cape Horn	Ⅲ	15960	244	145.9	1.184		1710	146.909		14171	152.643						13.875	-75.46		1870.35	-43.8		8171	-44.9351					1710	0.00781891		8171	0.0157518		17100	0	3.0499	0	0	0
Cape Horn	Ⅲ	15975	634	148.2	1.06		1720	146.909		14172	152.635						13.979	-76.17		1877.59	-45.23		8172	-44.9349					1720	0.01498		8172	0.0157342		17200	0	11.0199	0	0	0
Cape Horn	Ⅲ	16099	232	143.8	1.2		1730	146.91		14173	152.626						14.084	-76.93		1884.83	-44.04		8173	-44.9346					1730	0.00447692		8173	0.0157168		17300	0	26.8277	3.47657	0	0
Cape Horn	Ⅲ	16226	1134	151.2	1.289		1740	146.91		14174	152.617						14.188	-82.05		1892.07	-45.29		8174	-44.9344					1740	0.00694572		8174	0.0156997		17400	0	12.4423	3.64652	0	10.407
Cape Horn	Ⅲ	16601	1239	146.9	1.161		1750	146.91		14175	152.609						14.292	-87.98		1900.15	-45.92		8175	-44.9341					1750	0.0163461		8175	0.0156827		17500	0	11.7112	2.44714	0	9.68863
Cape Horn	Ⅲ	16639	790	147.2	1.187		1760	146.911		14176	152.6						14.396	-91.66		1908.24	-44.84		8176	-44.9339					1760	0.0289055		8176	0.015666		17600	0	10.1106	0	0	0
Cape Horn	Ⅲ	16745	820	148.6	1.117		1770	146.911		14177	152.591						14.5	-95.14		1916.32	-45.88		8177	-44.9337					1770	0.0261632		8177	0.0156495		17700	0	0	0	0	0
Cape Horn	Ⅲ	16918	860	146.9	1.147		1780	146.912		14178	152.583						14.605	-96.23		1923.99	-45.07		8178	-44.9334					1780	0.0101343		8178	0.0156332		17800	0	0	6.49252	18.7594	0
Cape Horn	Ⅲ	20318	439	145.3	1.1		1790	146.912		14179	152.574						14.709	-96.76		1931.67	-43.72		8179	-44.9332					1790	0.0121014		8179	0.0156171		17900	1.98244	0	8.24155	48.1725	0
Cape Horn	Ⅲ	21582	661	144.4	1.243		1800	146.913		14180	152.565						14.813	-97.29		1939.34	-44.34		8180	-44.933					1800	0.0197446		8180	0.0156013		18000	33.4524	5.96925	0.599267	76.0607	9.0474
Cape Horn	Ⅱ	6304	47	148.7	1.066		1810	146.913		14181	152.557						14.917	-97.82		1946.39	-44.04		8181	-44.9328					1810	0.00838749		8181	0.0155857		18100	32.537	49.4796	0	96.5583	22.6581
Cape Horn	Ⅱ	6748	48	148.1	1.143		1820	146.914		14182	152.548						15.021	-98.36		1953.43	-43.76		8182	-44.9325					1820	0.00873144		8182	0.0155703		18200	31.3005	50.2012	0	71.9763	15.9201
Cape Horn	Ⅱ	7071	45	148.9	1.075		1830	146.915		14183	152.539						15.125	-99.01		1960.48	-43.27		8183	-44.9323					1830	0.0124135		8183	0.0155552		18300	41.9941	18.7692	12.6658	28.8852	2.03981
Cape Horn	Ⅱ	4862	104	148.9	1.14		1840	146.915		14184	152.531						15.203	-100.03		1967.42	-44.15		8184	-44.9321					1840	0.0182456		8184	0.0155404		18400	24.1182	12.1578	27.4411	27.9098	0
Cape Horn	Ⅱ	7769	132	147.9	1.06		1850	146.916		14185	152.522						15.334	-101.05		1974.37	-44.28		8185	-44.9319					1850	0.0143084		8185	0.0155258		18500	0	23.0633	34.7471	36.8414	0
Cape Horn	Ⅱ	15832	216	145.4	1.4		1860	146.917		14186	152.513						15.438	-102.06		1981.31	-44.65		8186	-44.9317					1860	0.0251525		8186	0.0155114		18600	4.75313	39.095	32.3396	25.5319	0
Cape Horn	Ⅱ	15874	139	144.9	1.5		1870	146.918		14187	152.505						15.542	-103.08		1988.62	-44.3		8187	-44.9315					1870	0.0222108		8187	0.0154973		18700	9.5607	17.3929	20.3183	11.345	0
Interim Seamount	Ⅰ	15232	176	144.6	4.4		1880	146.918		14188	152.496						15.646	-104.1		1995.93	-44.14		8188	-44.9313					1880	0.0118978		8188	0.0154835		18800	0	10.4338	10.3256	11.2772	0
Interim Seamount	Ⅰ	13703	238	148.8	1.1		1890	146.919		14189	152.487						15.751	-105.13		2003.24	-45.32		8189	-44.9311					1890	0.00989998		8189	0.0154699		18900	2.59733	59.4116	13.1755	10.487	5.47705
Interim Seamount	Ⅰ	13868	361	148.7	1.026		1900	146.92		14190	152.479						15.855	-106.19		2010.95	-44.69		8190	-44.931					1900	0.0172624		8190	0.0154566		19000	36.7258	90.9926	13.4757	0	6.68193
Interim Seamount	Ⅰ	14776	244	151.4	4.8		1910	146.921		14191	152.47						15.959	-107.25		2018.65	-44.52		8191	-44.9308					1910	0.00839303		8191	0.0154436		19100	42.6125	61.951	15.2315	0	0
Interim Seamount	Ⅰ	21525	219	144.3	0.8		1920	146.922		14192	152.461						16.063	-108.3		2026.36	-43.18		8192	-44.9306					1920	0.0149509		8192	0.0154309		19200	50.4665	4.36435	27.5904	0	0
Interim Seamount	Ⅰ	15283	145	148.3	0.4		1930	146.924		14193	152.453						16.167	-109.36		2033.45	-43.72		8193	-44.9305					1930	0.0100927		8193	0.0154184		19300	98.6508	0	35.7718	0	0
Interim Seamount	Ⅰ	16238	115	147	0.4		1940	146.925		14194	152.444						16.272	-110.41		2040.53	-45.34		8194	-44.9303					1940	0.00906493		8194	0.0154062		19400	136.218	0	38.416	0	0
Interim Seamount	Ⅰ	25958	218	145.6	0.5		1950	146.926		14195	152.435						16.376	-111.41		2047.62	-44.12		8195	-44.9301					1950	0.0103652		8195	0.0153944		19500	97.0064	0	37.4048	8.02939	0
Sars Seamount	Ⅰ	4790	32	148.5	1.099		1960	146.927		14196	152.426						16.48	-112.39		2054.83	-43.09		8196	-44.93					1960	0.00935672		8196	0.0153827		19600	38.6011	0	24.7122	23.5461	0
Sars Seamount	Ⅰ	9650	154	149.5	1.12		1970	146.928		14197	152.418						16.584	-113.04		2062.03	-45.46		8197	-44.9298					1970	0.00979321		8197	0.0153714		19700	20.6524	0	10.5433	18.8476	0
Sars Seamount	Ⅰ	9726	167	150.1	1.095		1980	146.93		14198	152.409						16.688	-113.63		2069.24	-43.45		8198	-44.9297					1980	0.0118907		8198	0.0153604		19800	5.13686	0	0	20.9687	0
Sars Seamount	Ⅰ	1708	27	146	0.8		1990	146.931		14199	152.4						16.792	-114.21		2076.27	-43.11		8199	-44.9296					1990	0.0100645		8199	0.0153497		19900	0	35.2351	0	39.8378	9.92708
Sars Seamount	Ⅰ	7698	55	153.3	1		2000	146.932		14200	152.391						16.897	-114.79		2083.3	-45.39		8200	-44.9294					2000	0.0156047		8200	0.0153393		20000	0	49.8038	0	31.8796	0.687899
Sars Seamount	Ⅰ	10144	62	150.5	0.7		2010	146.934		14201	152.383						17.001	-115.37		2090.33	-44.15		8201	-44.9293					2010	0.00354669		8201	0.0153291		20100	0	21.7758	0	10.1351	0
Sars Seamount	Ⅰ	10255	81	150.6	0.8		2020	146.935		14202	152.374						17.105	-115.95		2097.82	-43.89		8202	-44.9292					2020	0.00473044		8202	0.0153193		20200	17.4403	7.19216	0	7.2759	2.16611
Sars Seamount	Ⅰ	11117	65	149.3	0.8		2030	146.937		14203	152.365						17.209	-116.54		2105.3	-45.57		8203	-44.9291					2030	0.00661667		8203	0.0153098		20300	18.7947	0	0	0	4.14487
Sars Seamount	Ⅰ	11143	68	148.6	0.7		2040	146.938		14204	152.356						17.313	-117.12		2112.79	-45.56		8204	-44.929					2040	0.010269		8204	0.0153006		20400	1.26869	0	0	0	0.273376
Sars Seamount	Ⅰ	11254	83	147.3	0.7		2050	146.94		14205	152.347						17.418	-117.7		2121.15	-45.1		8205	-44.9289					2050	0.0151208		8205	0.0152917		20500	0	0	0	0	0
Sars Seamount	Ⅰ	11364	122	149.9	0.8		2060	146.942		14206	152.338						17.522	-118.28		2129.52	-45.9		8206	-44.9288					2060	0.0128533		8206	0.0152831		20600	0	0	0	0	0
Sars Seamount	Ⅰ	11376	71	147.8	0.8		2070	146.944		14207	152.33						17.626	-118.84		2137.88	-46.75		8207	-44.9287					2070	0.0110436		8207	0.0152749		20700	0	3.44301	0	0	0
Sars Seamount	Ⅰ	11406	75	148.3	0.7		2080	146.945		14208	152.321						17.73	-119.3		2145.79	-43.71		8208	-44.9286					2080	0.0024143		8208	0.0152669		20800	0	0	0	0	0
Sars Seamount	Ⅰ	11700	115	147.3	0.8		2090	146.947		14209	152.312						17.834	-119.77		2153.71	-44.74		8209	-44.9285					2090	0.0189552		8209	0.0152593		20900	0	0	0	0	5.18615
Sars Seamount	Ⅰ	11724	170	150.4	0.8		2100	146.949		14210	152.303						17.939	-120.23		2161.62	-44.19		8210	-44.9284					2100	0.0298074		8210	0.015252		21000	3.70079	0.461113	0	0	0
Sars Seamount	Ⅰ	14710	94	148.1	0.7		2110	146.951		14211	152.294						18.043	-120.7		2169.2	-44.15		8211	-44.9284					2110	0.0156539		8211	0.015245		21100	7.06907	0	0	8.3157	0
Sars Seamount	Ⅰ	138	58	147.5	1.099		2120	146.953		14212	152.285						18.147	-121.16		2176.77	-45.45		8212	-44.9283					2120	0.0019512		8212	0.0152383		21200	15.8922	0	4.58852	30.2913	7.70629
Sars Seamount	Ⅰ	10333	108	149.7	2		2130	146.955		14213	152.276						18.251	-121.62		2184.35	-43.86		8213	-44.9282					2130	0.00961509		8213	0.015232		21300	24.0404	0	25.9765	40.1128	0
Sars Seamount	Ⅰ	11723	188	149.3	2		2140	146.957		14214	152.267						18.355	-122.09		2191.09	-43.4		8214	-44.9282					2140	0.0151417		8214	0.0152259		21400	27.1779	0	53.4984	25.6975	0
Sars Seamount	Ⅰ	12450	99	149.6	2		2150	146.959		14215	152.258						18.46	-122.56		2197.82	-43.13		8215	-44.9281					2150	0.0194022		8215	0.0152202		21500	31.252	0	73.4474	3.21724	2.98111
Sars Seamount	Ⅰ	14693	243	147.8	2		2160	146.961		14216	152.249						18.564	-123.02		2204.56	-42.06		8216	-44.9281					2160	0.0112375		8216	0.0152149		21600	20.2031	0.671119	48.591	0	0
Sars Seamount	Ⅰ	3210	22	147.8	1.103		2170	146.963		14217	152.24						18.668	-123.49		2211.43	-43.53		8217	-44.9281					2170	0.00793801		8217	0.0152098		21700	0	11.2313	10.2315	0	0
Sars Seamount	Ⅰ	15267	123	149.8	1.1		2180	146.966		14218	152.231						18.772	-123.95		2218.31	-45.6		8218	-44.928					2180	0.00780915		8218	0.0152051		21800	0	10.5634	0	0	0
Sars Seamount	Ⅰ	15473	184	148.5	1.9		2190	146.968		14219	152.222						18.876	-124.42		2225.18	-45.3		8219	-44.928					2190	0.0106488		8219	0.0152007		21900	0	0	8.15672	0	0
Sars Seamount	Ⅰ	7876	66	149	1.122		2200	146.97		14220	152.213						18.98	-125.41		2233.5	-45.51		8220	-44.928					2200	0.00967822		8220	0.0151967		22000	0	0	12.1977	0	14.4204
Sars Seamount	Ⅰ	29467	610	141.1	1.179		2210	146.973		14221	152.204						19.085	-126.42		2241.83	-45.38		8221	-44.928					2210	0.00827993		8221	0.0151929		22100	0	13.0098	10.9993	0	18.0164
Sars Seamount	Ⅰ	5819	59	149.4	1.1		2220	146.975		14222	152.195						19.189	-127.42		2250.15	-45.49		8222	-44.928					2220	0.00514264		8222	0.0151895		22200	0	26.5332	16.6831	0	11.9505
Sars Seamount	Ⅰ	6858	69	150.9	0.7		2230	146.978		14223	152.186						19.293	-128.43		2257.7	-43.99		8223	-44.928					2230	0.0279904		8223	0.0151865		22300	0	30.3977	10.9733	0	0
Sars Seamount	Ⅰ	11608	130	146.2	0.8		2240	146.98		14224	152.177						19.397	-129.43		2265.26	-44.06		8224	-44.928					2240	0.0258236		8224	0.0151837		22400	0	0	0	0	0
Sars Seamount	Ⅰ	5584	54	149	1.156		2250	146.983		14225	152.168						19.501	-130.43		2272.81	-43.98		8225	-44.928					2250	0.0179389		8225	0.0151813		22500	0	0	0	0	0
Sars Seamount	Ⅰ	10338	58	148.6	1.2		2260	146.986		14226	152.158						19.606	-131.44		2280.06	-43.8		8226	-44.928					2260	0.0125939		8226	0.0151792		22600	0	40.2577	7.74654	0	1.54446
Sars Seamount	Ⅰ	11685	106	146.4	1.2		2270	146.988		14227	152.149						19.71	-132.44		2287.3	-44.49		8227	-44.928					2270	0.011948		8227	0.0151775		22700	0	106.48	0.848343	0	0
Sars Seamount	Ⅰ	11764	99	146.7	1.1		2280	146.991		14228	152.14						19.814	-133.45		2294.55	-42.81		8228	-44.9281					2280	0.0314594		8228	0.0151761		22800	0	107.855	0	0	0
Sars Seamount	Ⅰ	11861	107	154.7	1.1		2290	146.994		14229	152.131						19.918	-134.45		2301.66	-43.78		8229	-44.9281					2290	0.0167691		8229	0.015175		22900	0	31.275	0	0	0
Sars Seamount	Ⅰ	12097	93	148.8	1.2		2300	146.997		14230	152.122						20.022	-135.35		2308.76	-45.21		8230	-44.9281					2300	0.0265257		8230	0.0151742		23000	0	0	0	0	0
Sars Seamount	Ⅰ	12527	165	148.4	1.1		2310	147		14231	152.112						20.127	-135.85		2315.87	-45.87		8231	-44.9282					2310	0.0353024		8231	0.0151738		23100	0	0	0	0	0.571514
Sars Seamount	Ⅰ	12606	154	150.1	1.1		2320	147.003		14232	152.103						20.231	-136.34		2324.11	-44.43		8232	-44.9282					2320	0.0231601		8232	0.0151737		23200	0	0	0	0	12.7033
Sars Seamount	Ⅰ	14043	114	154.6	1.1		2330	147.006		14233	152.094						20.335	-136.82		2332.36	-45.52		8233	-44.9283					2330	0.0137328		8233	0.0151739		23300	0	0	0	0	15.5733
Sars Seamount	Ⅰ	14294	122	152.2	1.3		2340	147.009		14234	152.085						20.439	-137.3		2340.6	-44.95		8234	-44.9284					2340	0.0217537		8234	0.0151744		23400	0	0	0	0	5.08655
Sars Seamount	Ⅰ	14371	98	147.1	1.2		2350	147.012		14235	152.075						20.543	-137.77		2348.24	-44.85		8235	-44.9284					2350	0.0287062		8235	0.0151753		23500	0	0	0	0	0
Sars Seamount	Ⅰ	14383	180	151.6	1.1		2360	147.015		14236	152.066						20.648	-138.24		2355.87	-43.84		8236	-44.9285					2360	0.0121224		8236	0.0151765		23600	0	0	0	0	0
Sars Seamount	Ⅰ	14545	127	153.1	1.1		2370	147.018		14237	152.057						20.786	-138.86		2363.51	-44.36		8237	-44.9286					2370	0.0137762		8237	0.015178		23700	0	0	0	0	0
Sars Seamount	Ⅰ	14658	132	152.2	1.1		2380	147.021		14238	152.047						20.925	-139.48		2371.02	-43.65		8238	-44.9287					2380	0.00787591		8238	0.0151799		23800	0	0	0	0	0
Sars Seamount	Ⅰ	14768	134	152.7	1.1		2390	147.025		14239	152.038						21.064	-139.66		2378.53	-45.12		8239	-44.9288					2390	0.0114805		8239	0.015182		23900	0	0	0	0	3.27372
Sars Seamount	Ⅰ	14813	113	147.7	1.1		2400	147.028		14240	152.028						21.203	-139.31		2386.04	-44.8		8240	-44.9289					2400	0.00419266		8240	0.0151845		24000	0	0	0	0	12.9042
Sars Seamount	Ⅰ	14842	196	153.8	1		2410	147.032		14241	152.019						21.342	-138.96		2393.34	-43.69		8241	-44.929					2410	0.00920259		8241	0.0151873		24100	0	0	0	0.443669	15.2052
Sars Seamount	Ⅰ	14880	162	148.6	1.2		2420	147.035		14242	152.009						21.481	-138.61		2400.65	-43.81		8242	-44.9291					2420	0.0112382		8242	0.0151904		24200	0	0	0	4.4805	12.87
Sars Seamount	Ⅰ	14955	435	150.7	1.1		2430	147.039		14243	152						21.62	-138.27		2407.95	-44.82		8243	-44.9292					2430	0.0185398		8243	0.0151938		24300	0	0	0	2.60688	3.52235
Sars Seamount	Ⅰ	14958	205	151.3	1.1		2440	147.042		14244	151.991						21.759	-137.94		2415.66	-44.27		8244	-44.9293					2440	0.0086404		8244	0.0151976		24400	0	0	0	0	0
Sars Seamount	Ⅰ	14963	167	149.3	1.2		2450	147.046		14245	151.981						21.898	-137.61		2423.38	-44.66		8245	-44.9295					2450	0.00522623		8245	0.0152016		24500	0	3.02839	0	0	0
Sars Seamount	Ⅰ	14978	124	146.2	1.1		2460	147.049		14246	151.972						22.037	-137.27		2431.09	-43.8		8246	-44.9296					2460	0.00413214		8246	0.015206		24600	0	80.7257	0	4.17497	0
Sars Seamount	Ⅰ	15049	171	147.1	1.3		2470	147.053		14247	151.962						22.176	-136.92		2438.4	-44.57		8247	-44.9297					2470	0.00747203		8247	0.0152106		24700	0	104.807	0	0	0
Sars Seamount	Ⅰ	15110	101	149.7	1.1		2480	147.057		14248	151.952						22.419	-136.29		2445.71	-43.82		8248	-44.9299					2480	0.00750919		8248	0.0152156		24800	8.32154	36.0974	0	0	5.1862
Sars Seamount	Ⅰ	15134	193	151.7	1.1		2490	147.061		14249	151.943						22.558	-135.93		2453.02	-44.58		8249	-44.93					2490	0.0153793		8249	0.0152208		24900	3.23334	0	0	0	21.6556
Sars Seamount	Ⅰ	15205	163	151.8	1.1		2500	147.064		14250	151.933						22.697	-135.57		2461.25	-45.3		8250	-44.9302					2500	0.0124998		8250	0.0152264		25000	0	0	0	0	30.7238
Sars Seamount	Ⅰ	15228	343	150.2	1.1		2510	147.068		14251	151.924						22.836	-135.21		2469.49	-45.59		8251	-44.9303					2510	0.0133027		8251	0.0152322
Sars Seamount	Ⅰ	15305	159	153.1	1.3		2520	147.072		14252	151.914						22.974	-134.86		2477.72	-44.41		8252	-44.9305					2520	0.0171288		8252	0.0152384
Sars Seamount	Ⅰ	15378	122	147.2	1.1		2530	147.076		14253	151.904						23.113	-134.59		2485.71	-44.39		8253	-44.9307					2530	0.0130779		8253	0.0152448
Sars Seamount	Ⅰ	15646	163	146.6	1.3		2540	147.08		14254	151.895						23.252	-134.35		2493.71	-45.83		8254	-44.9309					2540	0.00911729		8254	0.0152515
Sars Seamount	Ⅰ	15930	142	149.1	1.1		2550	147.084		14255	151.885						23.391	-134.1		2501.7	-44.61		8255	-44.931					2550	0.00226013		8255	0.0152585
Sars Seamount	Ⅰ	16007	240	147.3	1.3		2560	147.089		14256	151.875						23.53	-133.85		2509.31	-44.34		8256	-44.9312					2560	0.00613679		8256	0.0152658
Sars Seamount	Ⅰ	16209	381	145.2	1.1		2570	147.093		14257	151.866						23.669	-133.61		2516.93	-44.22		8257	-44.9314					2570	0.0083588		8257	0.0152733
Sars Seamount	Ⅰ	19466	675	144.6	1.1		2580	147.097		14258	151.856						23.808	-133.36		2524.54	-44.74		8258	-44.9316					2580	0.00773656		8258	0.0152811
Sars Seamount	Ⅰ	14205	162	152	4.7		2590	147.101		14259	151.846						23.947	-133.12		2532.46	-45.25		8259	-44.9318					2590	0.00824576		8259	0.0152892
Sars Seamount	Ⅰ	14239	243	152	0.5		2600	147.106		14260	151.837						24.086	-132.87		2540.38	-44.25		8260	-44.932					2600	0.0245674		8260	0.0152976
Sars Seamount	Ⅰ	14671	148	151.2	4.3		2610	147.11		14261	151.827						24.225	-132.63		2548.3	-44.13		8261	-44.9323					2610	0.0235438		8261	0.0153062
Sars Seamount	Ⅰ	14951	159	153.9	4.6		2620	147.114		14262	151.817						24.364	-132.39		2556.51	-44.78		8262	-44.9325					2620	0.0174232		8262	0.015315
Sars Seamount	Ⅰ	16913	336	146.5	4.5		2630	147.119		14263	151.807						24.503	-132.15		2564.73	-46.38		8263	-44.9327					2630	0.0147794		8263	0.0153242
Sars Seamount	Ⅰ	14193	205	154	1.149		2640	147.123		14264	151.797						24.641	-131.91		2572.94	-45.12		8264	-44.9329					2640	0.00860725		8264	0.0153335
Sars Seamount	Ⅰ	14537	267	152.8	1.12		2650	147.128		14265	151.788						24.78	-131.67		2580.83	-43.6		8265	-44.9332					2650	0.0153873		8265	0.0153432
Sars Seamount	Ⅰ	14608	182	150.5	1.102		2660	147.133		14266	151.778						24.919	-131.44		2588.72	-45.37		8266	-44.9334					2660	0.0175116		8266	0.015353
Sars Seamount	Ⅰ	14630	495	151.8	1.159		2670	147.137		14267	151.768						25.058	-131.12		2596.61	-45.62		8267	-44.9336					2670	0.0132787		8267	0.0153631
Sars Seamount	Ⅰ	14636	145	147.1	1.177		2680	147.142		14268	151.758						25.197	-130.69		2605.1	-45.08		8268	-44.9339					2680	0.0172286		8268	0.0153735
Sars Seamount	Ⅰ	14703	365	151	1.083		2690	147.147		14269	151.748						25.336	-130.25		2613.58	-45.26		8269	-44.9341					2690	0.0198712		8269	0.015384
Sars Seamount	Ⅰ	14707	170	150.3	1.138		2700	147.151		14270	151.739						25.475	-129.82		2622.07	-43.28		8270	-44.9344					2700	0.00136504		8270	0.0153948
Sars Seamount	Ⅰ	14749	154	148.1	1.087		2710	147.156		14271	151.729						25.614	-129.39		2629.38	-44.81		8271	-44.9346					2710	0.00283439		8271	0.0154058
Sars Seamount	Ⅰ	14763	116	149.8	1.191		2720	147.161		14272	151.719						25.753	-128.95		2636.68	-43.72		8272	-44.9349					2720	0.00380115		8272	0.0154171
Sars Seamount	Ⅰ	14782	80	149.9	1.088		2730	147.166		14273	151.709						25.892	-128.5		2643.99	-44.72		8273	-44.9352					2730	0.000228448		8273	0.0154285
Sars Seamount	Ⅰ	14784	218	152.3	1.134		2740	147.171		14274	151.699						26.065	-127.95		2651.56	-44.8		8274	-44.9354					2740	0.00639437		8274	0.0154401
Sars Seamount	Ⅰ	14794	138	150.6	1.118		2750	147.176		14275	151.689						26.239	-127.42		2659.12	-43.22		8275	-44.9357					2750	0.00935848		8275	0.015452
Sars Seamount	Ⅰ	14845	122	148.4	1.145		2760	147.181		14276	151.679						26.413	-126.9		2666.69	-43.87		8276	-44.936					2760	0.00539971		8276	0.015464
Sars Seamount	Ⅰ	14911	106	149.5	1.107		2770	147.186		14277	151.67						26.586	-126.68		2674.49	-44.46		8277	-44.9363					2770	0.0113887		8277	0.0154762
Sars Seamount	Ⅰ	14919	121	146.1	1.15		2780	147.191		14278	151.66						26.76	-126.74		2682.29	-45.17		8278	-44.9366					2780	0.00682108		8278	0.0154886
Sars Seamount	Ⅰ	14928	125	148.8	1.104		2790	147.196		14279	151.65						26.934	-126.89		2690.09	-45.32		8279	-44.9369					2790	0.0109616		8279	0.0155012
Sars Seamount	Ⅰ	15041	255	146.1	1.045		2800	147.202		14280	151.64						27.107	-126.68		2698.01	-44.33		8280	-44.9371					2800	0.0170599		8280	0.015514
Sars Seamount	Ⅰ	15050	206	147.3	1.297		2810	147.207		14281	151.63						27.281	-126.25		2705.92	-44.22		8281	-44.9374					2810	0.0210448		8281	0.0155269
Sars Seamount	Ⅰ	15063	110	147.7	1.098		2820	147.212		14282	151.62						27.455	-125.82		2713.84	-43.84		8282	-44.9377					2820	0.00861211		8282	0.01554
Sars Seamount	Ⅰ	15099	95	149	1.074		2830	147.217		14283	151.61						27.628	-125.26		2721.09	-44.22		8283	-44.938					2830	0.0122903		8283	0.0155533
Sars Seamount	Ⅰ	15142	265	150.1	1.149		2840	147.223		14284	151.601						27.802	-124.67		2728.34	-43.28		8284	-44.9384					2840	0.0272472		8284	0.0155667
Sars Seamount	Ⅰ	15159	178	151.8	1.19		2850	147.228		14285	151.591						27.976	-124.07		2735.59	-44.57		8285	-44.9387					2850	0.0122367		8285	0.0155802
Sars Seamount	Ⅰ	15204	126	156.2	1.111		2860	147.234		14286	151.581						28.149	-123.48		2743.21	-44.37		8286	-44.939					2860	0.0149803		8286	0.0155939
Sars Seamount	Ⅰ	15228	92	152.2	1.135		2870	147.239		14287	151.571						28.323	-122.88		2750.82	-43.74		8287	-44.9393					2870	0.0199233		8287	0.0156078
Sars Seamount	Ⅰ	15243	133	151.6	1.082		2880	147.245		14288	151.561						28.497	-122.28		2758.44	-44.34		8288	-44.9396					2880	0.0156233		8288	0.0156217
Sars Seamount	Ⅰ	15266	111	151.2	1.113		2890	147.25		14289	151.551						28.67	-121.31		2766.3	-43.7		8289	-44.9399					2890	0.0111445		8289	0.0156358
Sars Seamount	Ⅰ	15359	160	148.5	1.138		2900	147.256		14290	151.542						28.844	-120.33		2774.17	-45.54		8290	-44.9402					2900	0.0126041		8290	0.01565
Sars Seamount	Ⅰ	15373	334	155.4	1.134		2910	147.261		14291	151.532						29.017	-119.34		2782.03	-44.65		8291	-44.9406					2910	0.00857781		8291	0.0156644
Sars Seamount	Ⅰ	15380	171	149.2	1.129		2920	147.267		14292	151.522						29.191	-118.35		2789.74	-43.72		8292	-44.9409					2920	0.00560473		8292	0.0156788
Sars Seamount	Ⅰ	15391	106	150.2	1.153		2930	147.273		14293	151.512						29.365	-117.36		2797.45	-44.56		8293	-44.9412					2930	0.0121983		8293	0.0156933
Sars Seamount	Ⅰ	15453	122	145.2	1.105		2940	147.278		14294	151.503						29.538	-115.81		2805.16	-44.7		8294	-44.9416					2940	0.008857		8294	0.0157079
Sars Seamount	Ⅰ	15500	201	147.4	1.129		2950	147.284		14295	151.493						29.712	-112.3		2812.25	-43.24		8295	-44.9419					2950	0.0133955		8295	0.0157226
Sars Seamount	Ⅰ	15629	210	146.9	1.097		2960	147.29		14296	151.483						29.886	-108.87		2819.33	-42.66		8296	-44.9422					2960	0.0260273		8296	0.0157374
Sars Seamount	Ⅰ	15702	277	146.4	1.166		2970	147.296		14297	151.474						30.059	-105.48		2826.42	-43.8		8297	-44.9425					2970	0.0196855		8297	0.0157523
Sars Seamount	Ⅰ	15906	160	148.8	1.165		2980	147.301		14298	151.464						30.233	-102.12		2833.97	-44.13		8298	-44.9429					2980	0.026289		8298	0.0157672
Sars Seamount	Ⅰ	16029	326	147.9	1.129		2990	147.307		14299	151.454						30.407	-98.76		2841.52	-44.33		8299	-44.9432					2990	0.0201146		8299	0.0157822
Sars Seamount	Ⅱ	1143	53	145.1	0.7		3000	147.313		14300	151.445						30.58	-95.39		2849.07	-44.95		8300	-44.9436					3000	0.0131167		8300	0.0157973
Sars Seamount	Ⅱ	10294	154	147.7	1.1		3010	147.319		14301	151.435						30.754	-92.03		2856.65	-43.34		8301	-44.9439					3010	0.00837875		8301	0.0158124
Sars Seamount	Ⅱ	14892	113	146	1.2		3020	147.325		14302	151.425						30.928	-88.69		2864.22	-44.08		8302	-44.9442					3020	0.0131431		8302	0.0158275
Sars Seamount	Ⅱ	1899	98	147.9	1.046		3030	147.331		14303	151.416						31.101	-85.36		2871.8	-42.89		8303	-44.9446					3030	0.00560117		8303	0.0158427
Sars Seamount	Ⅱ	4140	44	148.3	1.057		3040	147.337		14304	151.406						31.275	-82.03		2879.14	-43.99		8304	-44.9449					3040	0.00938874		8304	0.0158579
Sars Seamount	Ⅱ	5754	265	148.3	1.097		3050	147.343		14305	151.397						31.449	-78.73		2886.48	-44.56		8305	-44.9453					3050	0.0141776		8305	0.0158731
Sars Seamount	Ⅱ	8019	267	148.7	1.087		3060	147.349		14306	151.388						31.622	-75.46		2893.82	-43.98		8306	-44.9456					3060	0.00885481		8306	0.0158884
Sars Seamount	Ⅱ	10103	247	148.8	1.123		3070	147.355		14307	151.378						31.796	-72.22		2901.02	-43.83		8307	-44.946					3070	0.0106119		8307	0.0159036
Sars Seamount	Ⅱ	8308	168	148.6	1.104		3080	147.361		14308	151.369						31.97	-69.01		2908.23	-43.02		8308	-44.9463					3080	0.00772224		8308	0.0159189
Sars Seamount	Ⅱ	10442	136	149.2	1.1		3090	147.368		14309	151.359						32.143	-69.25		2915.43	-42.24		8309	-44.9466					3090	0.00763571		8309	0.0159342
Sars Seamount	Ⅱ	11219	240	147.6	1		3100	147.374		14310	151.35						32.317	-70.21		2922.81	-44.43		8310	-44.947					3100	0.00503755		8310	0.0159494
Sars Seamount	Ⅱ	11364	264	147.8	1.15		3110	147.38		14311	151.341						32.49	-71.18		2930.2	-45		8311	-44.9473					3110	0.00895214		8311	0.0159646
Sars Seamount	Ⅱ	12029	198	148.6	1.128		3120	147.386		14312	151.332						32.803	-72.93		2937.58	-44.19		8312	-44.9477					3120	0.01566		8312	0.0159798
Sars Seamount	Ⅱ	12067	167	147.7	1.2		3130	147.392		14313	151.323						32.977	-73.9		2945.4	-44.64		8313	-44.948					3130	0.0133434		8313	0.015995
Sars Seamount	Ⅱ	12131	158	149.5	1.2		3140	147.399		14314	151.313						33.15	-73.98		2953.22	-44.22		8314	-44.9483					3140	0.0113013		8314	0.0160101
Sars Seamount	Ⅱ	12164	183	148.9	1.093		3150	147.405		14315	151.304						33.324	-73.92		2961.04	-44.16		8315	-44.9487					3150	0.00258383		8315	0.0160252
Sars Seamount	Ⅱ	12165	164	147.5	1.1		3160	147.411		14316	151.295						33.498	-73.86		2968.51	-44.05		8316	-44.949					3160	0.00311229		8316	0.0160403
Sars Seamount	Ⅱ	12369	97	147.3	1		3170	147.417		14317	151.286						33.671	-73.79		2975.99	-43.53		8317	-44.9494					3170	0.00323829		8317	0.0160553
Sars Seamount	Ⅱ	12626	124	148.3	0.4		3180	147.424		14318	151.277						33.845	-73.73		2983.46	-43.93		8318	-44.9497					3180	0.000110256		8318	0.0160702
Sars Seamount	Ⅱ	12715	80	150.3	1.1		3190	147.43		14319	151.269						34.019	-73.68		2991.01	-43.81		8319	-44.95					3190	0.00826004		8319	0.016085
Sars Seamount	Ⅱ	12793	238	146.5	1.117		3200	147.436		14320	151.26						34.192	-73.61		2998.56	-44.24		8320	-44.9504					3200	0.0174817		8320	0.0160998
Sars Seamount	Ⅱ	12812	115	148.9	1.102		3210	147.443		14321	151.251						34.366	-73.56		3006.11	-43.69		8321	-44.9507					3210	0.0116864		8321	0.0161145
Sars Seamount	Ⅱ	12865	249	147.7	1		3220	147.449		14322	151.242						34.54	-73.5		3013.85	-44.77		8322	-44.951					3220	0.00534672		8322	0.016129
Sars Seamount	Ⅱ	12872	191	147.9	1		3230	147.456		14323	151.234						34.713	-73.44		3021.58	-44.18		8323	-44.9514					3230	0.00816098		8323	0.0161435
Sars Seamount	Ⅱ	12898	133	150.8	1.1		3240	147.462		14324	151.225						34.783	-73.41		3029.32	-44.39		8324	-44.9517					3240	0.0198977		8324	0.0161579
Sars Seamount	Ⅱ	13115	301	150.9	1.142		3250	147.468		14325	151.217									3037.19	-43.76		8325	-44.952					3250	0.017213		8325	0.0161722
Sars Seamount	Ⅱ	13175	131	147.6	0.4		3260	147.475		14326	151.208									3045.07	-44.94		8326	-44.9523					3260	0.00778507		8326	0.0161863
Sars Seamount	Ⅱ	13760	575	149.1	1.124		3270	147.481		14327	151.2									3052.94	-43.56		8327	-44.9526					3270	0.00356652		8327	0.0162003
Sars Seamount	Ⅱ	14113	162	146.9	4.7		3280	147.488		14328	151.192									3061.03	-45.28		8328	-44.953					3280	0.00983538		8328	0.0162142
Sars Seamount	Ⅱ	14125	121	148.7	0.4		3290	147.494		14329	151.183									3069.12	-45.03		8329	-44.9533					3290	0.012894		8329	0.0162279
Sars Seamount	Ⅱ	14165	115	149.1	0.4		3300	147.501		14330	151.175									3077.21	-45.58		8330	-44.9536					3300	0.0214039		8330	0.0162415
Sars Seamount	Ⅱ	14806	130	148.9	1.2		3310	147.507		14331	151.167									3085.62	-44.82		8331	-44.9539					3310	0.0114723		8331	0.0162549
Sars Seamount	Ⅱ	14845	131	147.7	0.4		3320	147.514		14332	151.159									3094.03	-44.46		8332	-44.9542					3320	0.00915495		8332	0.0162682
Sars Seamount	Ⅱ	14857	145	146.5	1.2		3330	147.52		14333	151.151									3102.44	-44.65		8333	-44.9545					3330	0.00679673		8333	0.0162813
Sars Seamount	Ⅱ	14883	995	146.4	1.14		3340	147.527		14334	151.143									3110.15	-43.21		8334	-44.9548					3340	2.96e-05		8334	0.0162943
Sars Seamount	Ⅱ	15046	115	146.9	1.1		3350	147.533		14335	151.135									3117.87	-44.58		8335	-44.9551					3350	0.00678413		8335	0.016307
Sars Seamount	Ⅱ	15099	842	149.8	1.181		3360	147.54		14336	151.128									3125.58	-44.46		8336	-44.9554					3360	0.01121		8336	0.0163196
Sars Seamount	Ⅱ	15172	134	147.7	1.2		3370	147.546		14337	151.12									3134.05	-45.32		8337	-44.9557					3370	0.00848174		8337	0.0163319
Sars Seamount	Ⅱ	15174	119	146.7	1.1		3380	147.553		14338	151.113									3142.53	-45.2		8338	-44.9559					3380	0.00908766		8338	0.0163441
Sars Seamount	Ⅱ	15265	124	146.2	1.6		3390	147.559		14339	151.105									3151	-43.66		8339	-44.9562					3390	0.0119891		8339	0.016356
Sars Seamount	Ⅱ	15306	128	148.2	1.128		3400	147.566		14340	151.098									3158.69	-43.83		8340	-44.9565					3400	0.00471366		8340	0.0163678
Sars Seamount	Ⅱ	15307	235	146.1	1.144		3410	147.572		14341	151.091									3166.37	-44.76		8341	-44.9568					3410	0.00742899		8341	0.0163793
Sars Seamount	Ⅱ	15330	155	145.7	1.1		3420	147.579		14342	151.084									3174.06	-45.15		8342	-44.957					3420	0.00964079		8342	0.0163906
Sars Seamount	Ⅱ	15395	192	144.7	1.1		3430	147.585		14343	151.076									3182.66	-45.35		8343	-44.9573					3430	0.00399878		8343	0.0164016
Sars Seamount	Ⅱ	15550	141	147.2	1.2		3440	147.592		14344	151.07									3191.27	-44.84		8344	-44.9575					3440	0.011815		8344	0.0164124
Sars Seamount	Ⅱ	15596	416	146.1	1.105		3450	147.598		14345	151.063									3199.87	-44.01		8345	-44.9578					3450	0.015615		8345	0.016423
Sars Seamount	Ⅱ	16376	444	151	1.2		3460	147.605		14346	151.056									3206.88	-43.29		8346	-44.958					3460	0.0161915		8346	0.0164333
Sars Seamount	Ⅱ	16841	1183	147.4	1.265		3470	147.611		14347	151.049									3213.89	-42.31		8347	-44.9583					3470	0.0162296		8347	0.0164433
Sars Seamount	Ⅱ	10304	61	150.5	0.7		3480	147.618		14348	151.043									3220.9	-44.55		8348	-44.9585					3480	0.0179176		8348	0.0164531
Sars Seamount	Ⅱ	12287	89	150	0.8		3490	147.624		14349	151.036									3228.75	-43.7		8349	-44.9587					3490	0.0183048		8349	0.0164626
Sars Seamount	Ⅱ	12798	105	148.4	0.7		3500	147.63		14350	151.03									3236.61	-44.5		8350	-44.9589					3500	0.0179154		8350	0.0164718
Shackleton Fracture Zone	Ⅰ	18109	337	150	4.6		3510	147.637		14351	151.024									3244.46	-44.7		8351	-44.9592					3510	0.0203194		8351	0.0164808
Shackleton Fracture Zone	Ⅰ	22640	162	144.9	0.5		3520	147.643		14352	151.018									3252.43	-44.12		8352	-44.9594					3520	0.0182279		8352	0.0164894
Shackleton Fracture Zone	Ⅰ	26575	754	142.7	1.4		3530	147.65		14353	151.012									3260.39	-44.3		8353	-44.9596					3530	0.0365313		8353	0.0164978
Shackleton Fracture Zone	Ⅰ	2380	19	146.8	0.967		3540	147.656		14354	151.006									3268.36	-44.08		8354	-44.9598					3540	0.023498		8354	0.0165059
Shackleton Fracture Zone	Ⅰ	3803	28	146.9	1.115		3550	147.663		14355	151									3276.49	-44.25		8355	-44.96					3550	0.012767		8355	0.0165136
Shackleton Fracture Zone	Ⅰ	4079	126	146.9	0.979		3560	147.669		14356	150.994									3284.63	-45.37		8356	-44.9602					3560	0.0182911		8356	0.016521
Shackleton Fracture Zone	Ⅰ	4663	28	147.6	1.012		3570	147.675		14357	150.989									3292.76	-43.9		8357	-44.9603					3570	0.0247937		8357	0.0165282
Shackleton Fracture Zone	Ⅰ	6449	286	148	1.039		3580	147.682		14358	150.983									3300.75	-45.29		8358	-44.9605					3580	0.0245966		8358	0.0165349
Shackleton Fracture Zone	Ⅰ	7113	72	147	1.083		3590	147.688		14359	150.978									3308.75	-44.01		8359	-44.9607					3590	0.0204678		8359	0.0165414
Shackleton Fracture Zone	Ⅰ	11910	125	149.1	0.7		3600	147.694		14360	150.973									3316.74	-44.25		8360	-44.9608					3600	0.0157551		8360	0.0165475
Shackleton Fracture Zone	Ⅰ	13247	154	146.4	0.7		3610	147.701		14361	150.968									3324.74	-44.53		8361	-44.961					3610	0.00917164		8361	0.0165533
Shackleton Fracture Zone	Ⅰ	15689	99	153.2	0.7		3620	147.707		14362	150.963									3332.73	-44.36		8362	-44.9611					3620	0.0114168		8362	0.0165587
Shackleton Fracture Zone	Ⅰ	20330	344	143.9	0.8		3630	147.713		14363	150.958									3340.73	-44.01		8363	-44.9613					3630	0.00753838		8363	0.0165638
Shackleton Fracture Zone	Ⅰ	25647	320	144.5	0.8		3640	147.72		14364	150.953									3348.17	-43.59		8364	-44.9614					3640	0.0156774		8364	0.0165686
Shackleton Fracture Zone	Ⅰ	13391	83	154.6	1.1		3650	147.726		14365	150.949									3355.6	-43.48		8365	-44.9615					3650	0.00298789		8365	0.0165729
Shackleton Fracture Zone	Ⅰ	19693	378	143.5	4.8		3660	147.732		14366	150.944									3363.04	-43.85		8366	-44.9617					3660	0.0119224		8366	0.0165769
Shackleton Fracture Zone	Ⅰ	20429	116	144.6	0.4		3670	147.738		14367	150.94									3370.61	-43.45		8367	-44.9618					3670	0.0101064		8367	0.0165805
Shackleton Fracture Zone	Ⅰ	23071	867	151.4	1.6		3680	147.744		14368	150.936									3378.19	-44.28		8368	-44.9619					3680	0.0126932		8368	0.0165838
Shackleton Fracture Zone	Ⅰ	24035	1031	151.9	1.5		3690	147.751		14369	150.932									3385.76	-44.41		8369	-44.962					3690	0.0104179		8369	0.0165867
Shackleton Fracture Zone	Ⅰ	24394	691	150.1	1.5		3700	147.757		14370	150.928									3393.55	-43.92		8370	-44.9621					3700	0.0159526		8370	0.0165891
Shackleton Fracture Zone	Ⅰ	27221	244	146.7	0.5		3710	147.763		14371	150.924									3401.35	-44.02		8371	-44.9622					3710	0.00191051		8371	0.0165912
Shackleton Fracture Zone	Ⅰ	28743	329	151.6	1.5		3720	147.769		14372	150.921									3409.14	-43.3		8372	-44.9622					3720	0.000680236		8372	0.0165929
							3730	147.775		14373	150.917									3416.59	-43.61		8373	-44.9623					3730	0.0043605		8373	0.0165942
							3740	147.781		14374	150.914									3424.03	-44.15		8374	-44.9624					3740	0.0248661		8374	0.0165951
							3750	147.787		14375	150.911									3431.48	-42.92		8375	-44.9624					3750	0.0187049		8375	0.0165956
							3760	147.793		14376	150.908									3438.48	-43.07		8376	-44.9625					3760	0.00660759		8376	0.0165957
							3770	147.799		14377	150.905									3445.47	-43.27		8377	-44.9625					3770	0.00416643		8377	0.0165954
							3780	147.805		14378	150.902									3452.47	-44		8378	-44.9626					3780	0.0108827		8378	0.0165946
							3790	147.811		14379	150.899									3460.52	-44.23		8379	-44.9626					3790	0.00874116		8379	0.0165935
							3800	147.817		14380	150.897									3468.57	-44.97		8380	-44.9626					3800	0.00687091		8380	0.0165919
							3810	147.823		14381	150.894									3476.62	-44.8		8381	-44.9626					3810	0.0154607		8381	0.0165898
							3820	147.829		14382	150.892									3485.22	-45.21		8382	-44.9626					3820	0.0119386		8382	0.0165874
							3830	147.834		14383	150.89									3493.81	-44.97		8383	-44.9626					3830	0.0203		8383	0.0165845
							3840	147.84		14384	150.888									3502.41	-44.46		8384	-44.9626					3840	0.0262442		8384	0.0165812
							3850	147.846		14385	150.886									3510.84	-46.71		8385	-44.9626					3850	0.0219371		8385	0.0165774
							3860	147.852		14386	150.884									3519.27	-43.5		8386	-44.9626					3860	0.0149256		8386	0.0165732
							3870	147.857		14387	150.883									3527.7	-44.62		8387	-44.9625					3870	0.0133824		8387	0.0165685
							3880	147.863		14388	150.882									3535.41	-43		8388	-44.9625					3880	0.015695		8388	0.0165634
							3890	147.869		14389	150.88									3543.11	-44.3		8389	-44.9624					3890	0.0239668		8389	0.0165578
							3900	147.874		14390	150.879									3550.82	-43.27		8390	-44.9624					3900	0.030187		8390	0.0165518
							3910	147.88		14391	150.878									3558.72	-45		8391	-44.9623					3910	0.0255631		8391	0.0165453
							3920	147.885		14392	150.877									3566.63	-44.35		8392	-44.9623					3920	0.0203157		8392	0.0165384
							3930	147.891		14393	150.877									3574.53	-44.37		8393	-44.9622					3930	0.0175834		8393	0.016531
							3940	147.896		14394	150.876									3582.66	-44.19		8394	-44.9621					3940	0.0250592		8394	0.0165231
							3950	147.902		14395	150.876									3590.79	-44.75		8395	-44.962					3950	0.0164847		8395	0.0165148
							3960	147.907		14396	150.875									3598.92	-44.83		8396	-44.9619					3960	0.0315402		8396	0.016506
							3970	147.913		14397	150.875									3607.23	-44.33		8397	-44.9618					3970	0.0162439		8397	0.0164968
							3980	147.918		14398	150.875									3615.53	-44.72		8398	-44.9617					3980	0.0202555		8398	0.016487
							3990	147.923		14399	150.875									3623.84	-44.57		8399	-44.9616					3990	0.0168664		8399	0.0164769
							4000	147.928		14400	150.875									3631.58	-43.46		8400	-44.9614					4000	0.0106317		8400	0.0164662
							4010	147.934		14401	150.876									3639.33	-43.88		8401	-44.9613					4010	0.0126628		8401	0.0164551
							4020	147.939		14402	150.876									3647.07	-43.84		8402	-44.9612					4020	0.0105385		8402	0.0164434
							4030	147.944		14403	150.877									3654.62	-43.65		8403	-44.961					4030	0.0147017		8403	0.0164314
							4040	147.949		14404	150.877									3662.17	-43.62		8404	-44.9609					4040	0.0227271		8404	0.0164188
							4050	147.954		14405	150.878									3669.72	-44.17		8405	-44.9607					4050	0.0286275		8405	0.0164058
							4060	147.959		14406	150.879									3677.99	-44.41		8406	-44.9606					4060	0.0188706		8406	0.0163923
							4070	147.964		14407	150.88									3686.26	-45.08		8407	-44.9604					4070	0.0182954		8407	0.0163783
							4080	147.969		14408	150.881									3694.53	-44.47		8408	-44.9602					4080	0.0223163		8408	0.0163638
							4090	147.974		14409	150.883									3701.95	-44.58		8409	-44.96					4090	0.0249959		8409	0.0163489
							4100	147.979		14410	150.884									3709.37	-41.74		8410	-44.9598					4100	0.0216676		8410	0.0163335
							4110	147.984		14411	150.886									3716.79	-43.97		8411	-44.9596					4110	0.0105318		8411	0.0163176
							4120	147.989		14412	150.887									3724.43	-44.04		8412	-44.9594					4120	0.0212749		8412	0.0163013
							4130	147.994		14413	150.889									3732.07	-43.34		8413	-44.9592					4130	0.0137725		8413	0.0162844
							4140	147.999		14414	150.891									3739.71	-44.67		8414	-44.959					4140	0.0100066		8414	0.0162671
							4150	148.003		14415	150.893									3747.59	-44.3		8415	-44.9588					4150	0.00161097		8415	0.0162494
							4160	148.008		14416	150.895									3755.46	-43.23		8416	-44.9586					4160	0.000421688		8416	0.0162311
							4170	148.013		14417	150.897									3763.34	-43.09		8417	-44.9584					4170	0.00450134		8417	0.0162124
							4180	148.017		14418	150.899									3771.17	-43.83		8418	-44.9581					4180	0.0127851		8418	0.0161932
							4190	148.022		14419	150.901									3778.99	-45.1		8419	-44.9579					4190	0.0176839		8419	0.0161736
							4200	148.026		14420	150.903									3786.82	-43.93		8420	-44.9577					4200	0.0120853		8420	0.0161535
							4210	148.031		14421	150.906									3794.41	-44.19		8421	-44.9574					4210	0.0115692		8421	0.0161329
							4220	148.036		14422	150.908									3802	-42.94		8422	-44.9572					4220	0.0132284		8422	0.0161119
							4230	148.04		14423	150.911									3809.59	-43.41		8423	-44.9569					4230	0.0150963		8423	0.0160904
							4240	148.044		14424	150.913									3817.64	-44.32		8424	-44.9567					4240	0.0168187		8424	0.0160684
							4250	148.049		14425	150.916									3825.7	-44.98		8425	-44.9564					4250	0.0136634		8425	0.016046
							4260	148.053		14426	150.919									3833.75	-43.56		8426	-44.9561					4260	0.0117527		8426	0.0160232
							4270	148.058		14427	150.922									3841.75	-43.95		8427	-44.9559					4270	0.0112729		8427	0.0159998
							4280	148.062		14428	150.925									3849.76	-44.96		8428	-44.9556					4280	0.00875		8428	0.0159761
							4290	148.066		14429	150.927									3857.76	-44.86		8429	-44.9553					4290	0.0115859		8429	0.0159519
							4300	148.07		14430	150.93									3865.81	-44.51		8430	-44.955					4300	0.0129882		8430	0.0159272
							4310	148.075		14431	150.933									3873.87	-43.25		8431	-44.9548					4310	0.0176922		8431	0.0159021
							4320	148.079		14432	150.936									3881.92	-44.03		8432	-44.9545					4320	0.0202244		8432	0.0158766
							4330	148.083		14433	150.94									3889.69	-43.22		8433	-44.9542					4330	0.00766048		8433	0.0158507
							4340	148.087		14434	150.943									3897.46	-44.28		8434	-44.9539					4340	0.0142658		8434	0.0158243
							4350	148.091		14435	150.946									3905.23	-43.92		8435	-44.9536					4350	0.0128781		8435	0.0157975
							4360	148.095		14436	150.949									3912.41	-42.51		8436	-44.9533					4360	0.0176623		8436	0.0157702
							4370	148.099		14437	150.952									3919.6	-42.84		8437	-44.953					4370	0.0141129		8437	0.0157426
							4380	148.103		14438	150.955									3926.78	-43.2		8438	-44.9527					4380	0.0113977		8438	0.0157145
							4390	148.107		14439	150.959									3934.55	-44.08		8439	-44.9524					4390	0.0104854		8439	0.0156861
							4400	148.111		14440	150.962									3942.33	-44.14		8440	-44.9521					4400	0.00658365		8440	0.0156572
							4410	148.115		14441	150.965									3950.1	-43.56		8441	-44.9518					4410	0.00182854		8441	0.0156279
							4420	148.119		14442	150.968									3957.93	-44.28		8442	-44.9515					4420	0.000128348		8442	0.0155982
							4430	148.122		14443	150.971									3965.75	-43.7		8443	-44.9512					4430	0.00432528		8443	0.0155681
							4440	148.126		14444	150.975									3973.58	-43.72		8444	-44.9509					4440	0.0102899		8444	0.0155377
							4450	148.13		14445	150.978									3981.98	-45.03		8445	-44.9506					4450	0.00582895		8445	0.0155068
							4460	148.134		14446	150.981									3990.38	-44.77		8446	-44.9503					4460	0.00121912		8446	0.0154756
							4470	148.137		14447	150.984									3998.78	-44.51		8447	-44.95					4470	0.00761894		8447	0.015444
							4480	148.141		14448	150.987									4007.22	-44.22		8448	-44.9497					4480	0.0129474		8448	0.015412
							4490	148.145		14449	150.991									4015.67	-44.84		8449	-44.9494					4490	0.0102881		8449	0.0153797
							4500	148.148		14450	150.994									4024.11	-44.45		8450	-44.9491					4500	0.0111166		8450	0.015347
							4510	148.152		14451	150.997									4032	-43.43		8451	-44.9489					4510	0.0160874		8451	0.0153139
							4520	148.155		14452	151									4039.88	-43.73		8452	-44.9486					4520	0.0115459		8452	0.0152805
							4530	148.159		14453	151.003									4047.77	-44.46		8453	-44.9483					4530	0.0103281		8453	0.0152468
							4540	148.162		14454	151.006									4055.97	-44.08		8454	-44.948					4540	0.0122423		8454	0.0152127
							4550	148.166		14455	151.008									4064.16	-44.1		8455	-44.9477					4550	0.00317388		8455	0.0151783
							4560	148.169		14456	151.011									4072.36	-44.7		8456	-44.9474					4560	0.0103924		8456	0.0151435
							4570	148.173		14457	151.014									4080.63	-44.11		8457	-44.9471					4570	0.00595503		8457	0.0151085
							4580	148.176		14458	151.017									4088.89	-44.03		8458	-44.9468					4580	0.012474		8458	0.0150731
							4590	148.179		14459	151.019									4097.16	-42.82		8459	-44.9465					4590	0.01129		8459	0.0150374
							4600	148.183		14460	151.022									4104.82	-43.76		8460	-44.9463					4600	0.00782864		8460	0.0150014
							4610	148.186		14461	151.025									4112.49	-44.1		8461	-44.946					4610	0.00959883		8461	0.0149651
							4620	148.189		14462	151.027									4120.15	-43.7		8462	-44.9457					4620	0.0080335		8462	0.0149286
							4630	148.193		14463	151.029									4127.72	-43		8463	-44.9454					4630	0.0146079		8463	0.0148917
							4640	148.196		14464	151.032									4135.29	-43.58		8464	-44.9452					4640	0.0160027		8464	0.0148546
							4650	148.199		14465	151.034									4142.86	-44.29		8465	-44.9449					4650	0.0234356		8465	0.0148172
							4660	148.202		14466	151.036									4151.09	-44.02		8466	-44.9446					4660	0.016167		8466	0.0147795
							4670	148.205		14467	151.038									4159.31	-44.22		8467	-44.9444					4670	0.00392956		8467	0.0147416
							4680	148.209		14468	151.04									4167.54	-44.51		8468	-44.9441					4680	0.00513038		8468	0.0147034
							4690	148.212		14469	151.042									4175.93	-43.3		8469	-44.9439					4690	0.00932885		8469	0.014665
							4700	148.215		14470	151.044									4184.33	-45.35		8470	-44.9437					4700	0.0170137		8470	0.0146264
							4710	148.218		14471	151.046									4192.72	-44.32		8471	-44.9434					4710	0.00427523		8471	0.0145875
							4720	148.221		14472	151.047									4200.92	-43.54		8472	-44.9432					4720	0.00524679		8472	0.0145484
							4730	148.224		14473	151.049									4209.11	-44.5		8473	-44.943					4730	0.00704904		8473	0.0145091
							4740	148.227		14474	151.05									4217.31	-43.16		8474	-44.9427					4740	0.01545		8474	0.0144695
							4750	148.23		14475	151.051									4224.8	-43.61		8475	-44.9425					4750	0.0144147		8475	0.0144298
							4760	148.233		14476	151.053									4232.3	-42.98		8476	-44.9423					4760	0.0177407		8476	0.0143899
							4770	148.236		14477	151.054									4239.79	-44.84		8477	-44.9421					4770	0.0161521		8477	0.0143498
							4780	148.239		14478	151.055									4247.89	-43.67		8478	-44.9419					4780	0.0271619		8478	0.0143095
							4790	148.242		14479	151.056									4255.99	-43.44		8479	-44.9417					4790	0.00961409		8479	0.014269
							4800	148.245		14480	151.056									4264.09	-43.49		8480	-44.9415					4800	0.00508127		8480	0.0142284
							4810	148.248		14481	151.057									4271.69	-43.62		8481	-44.9413					4810	0.0154664		8481	0.0141876
							4820	148.25		14482	151.058									4279.28	-42.92		8482	-44.9412					4820	0.0110211		8482	0.0141467
							4830	148.253		14483	151.058									4286.88	-44.22		8483	-44.941					4830	0.012796		8483	0.0141056
							4840	148.256		14484	151.058									4295.24	-45.18		8484	-44.9408					4840	0.0128681		8484	0.0140644
							4850	148.259		14485	151.059									4303.59	-43.32		8485	-44.9407					4850	0.0085838		8485	0.0140231
							4860	148.262		14486	151.059									4311.95	-44.33		8486	-44.9405					4860	0.0187538		8486	0.0139816
							4870	148.265		14487	151.059									4320.36	-45.28		8487	-44.9404					4870	0.0143901		8487	0.0139401
							4880	148.267		14488	151.059									4328.78	-43.26		8488	-44.9403					4880	0.00979091		8488	0.0138984
							4890	148.27		14489	151.058									4337.19	-43.72		8489	-44.9401					4890	0.00502805		8489	0.0138566
							4900	148.273		14490	151.058									4345.01	-43.82		8490	-44.94					4900	0.0131281		8490	0.0138148
							4910	148.275		14491	151.058									4352.82	-43.12		8491	-44.9399					4910	0.0209856		8491	0.0137728
							4920	148.278		14492	151.057									4360.64	-43.95		8492	-44.9398					4920	0.00931248		8492	0.0137308
							4930	148.281		14493	151.056									4369.36	-43.91		8493	-44.9397					4930	0.0189417		8493	0.0136887
							4940	148.284		14494	151.056									4378.08	-45.91		8494	-44.9396					4940	0.0132696		8494	0.0136466
							4950	148.286		14495	151.055									4386.8	-43.82		8495	-44.9395					4950	0.0119487		8495	0.0136044
							4960	148.289		14496	151.054									4394.77	-42.78		8496	-44.9395					4960	0.0107755		8496	0.0135622
							4970	148.292		14497	151.053									4402.74	-44.53		8497	-44.9394					4970	0.00329784		8497	0.0135199
							4980	148.294		14498	151.051									4410.71	-44.73		8498	-44.9394					4980	0.00921727		8498	0.0134776
							4990	148.297		14499	151.05									4419.8	-44.87		8499	-44.9393					4990	0.0192898		8499	0.0134353
							5000	148.299		14500	151.048									4428.88	-45.07		8500	-44.9393					5000	0.0236388		8500	0.0133929
							5010	148.302		14501	151.047									4437.97	-44.1		8501	-44.9392					5010	0.00639501		8501	0.0133506
							5020	148.305		14502	151.045									4446.37	-44.41		8502	-44.9392					5020	0.00330608		8502	0.0133082
							5030	148.307		14503	151.043									4454.77	-43.91		8503	-44.9392					5030	0.00572551		8503	0.0132659
							5040	148.31		14504	151.041									4463.17	-44.56		8504	-44.9392					5040	0.0108411		8504	0.0132236
							5050	148.312		14505	151.039									4471.53	-43.81		8505	-44.9392					5050	0.0123546		8505	0.0131813
							5060	148.315		14506	151.037									4479.89	-43.86		8506	-44.9392					5060	0.0355205		8506	0.0131391
							5070	148.317		14507	151.035									4488.25	-43.92		8507	-44.9392					5070	0.0251874		8507	0.0130968
							5080	148.32		14508	151.033									4496.46	-44.27		8508	-44.9393					5080	0.00565828		8508	0.0130547
							5090	148.322		14509	151.03									4504.66	-43.45		8509	-44.9393					5090	0.0215445		8509	0.0130125
							5100	148.325		14510	151.028									4512.87	-44.31		8510	-44.9393					5100	0.0353822		8510	0.0129705
							5110	148.327		14511	151.025									4521.55	-43.94		8511	-44.9394					5110	0.0437018		8511	0.0129285
							5120	148.33		14512	151.022									4530.24	-44.9		8512	-44.9395					5120	0.072056		8512	0.0128866
							5130	148.332		14513	151.019									4538.92	-44.96		8513	-44.9395					5130	0.0776082		8513	0.0128448
							5140	148.335		14514	151.016									4547.16	-44.37		8514	-44.9396					5140	0.0322547		8514	0.012803
							5150	148.337		14515	151.013									4555.39	-42.44		8515	-44.9397					5150	0.0278512		8515	0.0127614
							5160	148.339		14516	151.01									4563.63	-43.67		8516	-44.9398					5160	0.0297012		8516	0.0127198
							5170	148.342		14517	151.007									4571.56	-43.82		8517	-44.9399					5170	0.0214848		8517	0.0126784
							5180	148.344		14518	151.003									4579.48	-42.98		8518	-44.94					5180	0.0100305		8518	0.0126371
							5190	148.347		14519	151									4587.41	-43.1		8519	-44.9402					5190	0.0130377		8519	0.0125959
							5200	148.349		14520	150.997									4595.65	-44.57		8520	-44.9403					5200	0.0247442		8520	0.0125549
							5210	148.351		14521	150.993									4603.9	-43.9		8521	-44.9404					5210	0.0321749		8521	0.012514
							5220	148.354		14522	150.989									4612.14	-44.7		8522	-44.9406					5220	0.0278898		8522	0.0124732
							5230	148.356		14523	150.985									4620.7	-43.8		8523	-44.9408					5230	0.0269603		8523	0.0124326
							5240	148.359		14524	150.982									4629.26	-44.04		8524	-44.9409					5240	0.0172408		8524	0.0123921
							5250	148.361		14525	150.978									4637.82	-45.01		8525	-44.9411					5250	0.0112196		8525	0.0123518
							5260	148.363		14526	150.974									4646.73	-44.19		8526	-44.9413					5260	0.0248679		8526	0.0123117
							5270	148.366		14527	150.97									4655.64	-44.39		8527	-44.9415					5270	0.010714		8527	0.0122718
							5280	148.368		14528	150.965									4664.55	-44.1		8528	-44.9417					5280	0.0240277		8528	0.012232
							5290	148.37		14529	150.961									4673.45	-44.87		8529	-44.9419					5290	0.0140384		8529	0.0121924
							5300	148.373		14530	150.957									4682.34	-44.52		8530	-44.9421					5300	0.0207076		8530	0.012153
							5310	148.375		14531	150.952									4691.24	-44.42		8531	-44.9423					5310	0.0219017		8531	0.0121139
							5320	148.377		14532	150.948									4699.57	-43.49		8532	-44.9426					5320	0.0355595		8532	0.0120749
							5330	148.38		14533	150.943									4707.89	-43.7		8533	-44.9428					5330	0.0303322		8533	0.0120361
							5340	148.382		14534	150.939									4716.22	-42.99		8534	-44.9431					5340	0.0209934		8534	0.0119976
							5350	148.384		14535	150.934									4724.8	-44.39		8535	-44.9433					5350	0.0281211		8535	0.0119593
							5360	148.387		14536	150.93									4733.38	-45.1		8536	-44.9436					5360	0.0456447		8536	0.0119212
							5370	148.389		14537	150.925									4741.96	-44.05		8537	-44.9438					5370	0.0446249		8537	0.0118834
							5380	148.391		14538	150.92									4750.71	-44.39		8538	-44.9441					5380	0.0408649		8538	0.0118458
							5390	148.393		14539	150.915									4759.46	-44.46		8539	-44.9444					5390	0.0205091		8539	0.0118084
							5400	148.396		14540	150.91									4768.21	-43.75		8540	-44.9447					5400	0.0216748		8540	0.0117713
							5410	148.398		14541	150.905									4777.13	-45.18		8541	-44.945					5410	0.034603		8541	0.0117344
							5420	148.4		14542	150.9									4786.05	-44.48		8542	-44.9453					5420	0.0199656		8542	0.0116978
							5430	148.402		14543	150.895									4794.97	-42.79		8543	-44.9456					5430	0.0209042		8543	0.0116615
							5440	148.405		14544	150.89									4802.8	-43.01		8544	-44.9459					5440	0.0209076		8544	0.0116255
							5450	148.407		14545	150.885									4810.64	-43.91		8545	-44.9463					5450	0.00722261		8545	0.0115897
							5460	148.409		14546	150.88									4818.47	-44.43		8546	-44.9466					5460	0.0108818		8546	0.0115542
							5470	148.411		14547	150.874									4827.05	-44.03		8547	-44.9469					5470	0.0322317		8547	0.011519
							5480	148.414		14548	150.869									4835.62	-43.75		8548	-44.9473					5480	0.0431963		8548	0.011484
							5490	148.416		14549	150.864									4844.2	-43.99		8549	-44.9476					5490	0.0370047		8549	0.0114494
							5500	148.418		14550	150.858									4852.55	-43.78		8550	-44.948					5500	0.016718		8550	0.011415
							5510	148.42		14551	150.853									4860.91	-43.63		8551	-44.9483					5510	0.0286944		8551	0.011381
							5520	148.423		14552	150.848									4869.26	-44.29		8552	-44.9487					5520	0.0138705		8552	0.0113473
							5530	148.425		14553	150.842									4877.86	-44.19		8553	-44.9491					5530	0.02277		8553	0.0113138
							5540	148.427		14554	150.837									4886.47	-43.71		8554	-44.9494					5540	0.0258126		8554	0.0112807
							5550	148.429		14555	150.831									4895.07	-44.02		8555	-44.9498					5550	0.0252533		8555	0.0112479
							5560	148.431		14556	150.826									4903.08	-43.77		8556	-44.9502					5560	0.027642		8556	0.0112155
							5570	148.434		14557	150.82									4911.1	-42.4		8557	-44.9506					5570	0.0188641		8557	0.0111833
							5580	148.436		14558	150.815									4919.11	-41.61		8558	-44.951					5580	0.0230505		8558	0.0111515
							5590	148.438		14559	150.809									4927.03	-43.41		8559	-44.9514					5590	0.0142882		8559	0.01112
							5600	148.44		14560	150.803									4934.96	-44.99		8560	-44.9518					5600	0.0214673		8560	0.0110888
							5610	148.442		14561	150.798									4942.88	-42.98		8561	-44.9522					5610	0.0164976		8561	0.0110579
							5620	148.444		14562	150.792									4951.25	-43.72		8562	-44.9526					5620	0.0116949		8562	0.0110274
							5630	148.447		14563	150.786									4959.61	-44.6		8563	-44.953					5630	0.0162466		8563	0.0109973
							5640	148.449		14564	150.781									4967.98	-43.92		8564	-44.9534					5640	0.0162204		8564	0.0109674
							5650	148.451		14565	150.775									4976.12	-43.21		8565	-44.9538					5650	0.0170739		8565	0.010938
							5660	148.453		14566	150.769									4984.26	-43.27		8566	-44.9542					5660	0.0157443		8566	0.0109088
							5670	148.455		14567	150.764									4992.4	-44.12		8567	-44.9546					5670	0.0299465		8567	0.0108801
							5680	148.457		14568	150.758									5001.37	-44.43		8568	-44.955					5680	0.0362206		8568	0.0108516
							5690	148.459		14569	150.752									5010.33	-44.53		8569	-44.9554					5690	0.0258949		8569	0.0108235
							5700	148.462		14570	150.747									5019.3	-44.11		8570	-44.9559					5700	0.0144624		8570	0.0107958
							5710	148.464		14571	150.741									5028.38	-45.12		8571	-44.9563					5710	0.0333749		8571	0.0107684
							5720	148.466		14572	150.735									5037.47	-44.18		8572	-44.9567					5720	0.0239838		8572	0.0107414
							5730	148.468		14573	150.73									5046.55	-44.18		8573	-44.9571					5730	0.0189087		8573	0.0107148
							5740	148.47		14574	150.724									5054.88	-42.52		8574	-44.9575					5740	0.0118915		8574	0.0106885
							5750	148.472		14575	150.718									5063.21	-44.3		8575	-44.9579					5750	0.0105132		8575	0.0106625
							5760	148.474		14576	150.712									5071.54	-44.63		8576	-44.9584					5760	0.00990135		8576	0.010637
							5770	148.476		14577	150.707									5080.6	-44.62		8577	-44.9588					5770	0.0121582		8577	0.0106118
							5780	148.478		14578	150.701									5089.67	-43.97		8578	-44.9592					5780	0.0152542		8578	0.0105869
							5790	148.481		14579	150.695									5098.73	-44.03		8579	-44.9596					5790	0.0120735		8579	0.0105625
							5800	148.483		14580	150.69									5108.03	-44.17		8580	-44.96					5800	0.00722722		8580	0.0105383
							5810	148.485		14581	150.684									5117.32	-45.74		8581	-44.9604					5810	0.0174915		8581	0.0105146
							5820	148.487		14582	150.678									5126.62	-44.13		8582	-44.9609					5820	0.027267		8582	0.0104912
							5830	148.489		14583	150.673									5135.28	-43.15		8583	-44.9613					5830	0.0152963		8583	0.0104682
							5840	148.491		14584	150.667									5143.94	-44.58		8584	-44.9617					5840	0.024492		8584	0.0104456
							5850	148.493		14585	150.662									5152.6	-43.5		8585	-44.9621					5850	0.0176134		8585	0.0104233
							5860	148.495		14586	150.656									5161.27	-43.96		8586	-44.9625					5860	0.00870247		8586	0.0104014
							5870	148.497		14587	150.65									5169.95	-44.31		8587	-44.9629					5870	0.0136956		8587	0.0103798
							5880	148.499		14588	150.645									5178.62	-44.94		8588	-44.9633					5880	0.0267576		8588	0.0103587
							5890	148.501		14589	150.639									5188.25	-45.97		8589	-44.9636					5890	0.0203332		8589	0.0103379
							5900	148.503		14590	150.634									5197.87	-43.79		8590	-44.964					5900	0.0211955		8590	0.0103174
							5910	148.505		14591	150.628									5207.5	-43.14		8591	-44.9644					5910	0.0155789		8591	0.0102973
							5920	148.507		14592	150.623									5215.61	-43		8592	-44.9648					5920	0.0152857		8592	0.0102776
							5930	148.509		14593	150.617									5223.72	-43.59		8593	-44.9652					5930	0.0202343		8593	0.0102583
							5940	148.511		14594	150.612									5231.83	-43.97		8594	-44.9655					5940	0.00785406		8594	0.0102393
							5950	148.513		14595	150.606									5240.68	-44.17		8595	-44.9659					5950	0.00857024		8595	0.0102207
							5960	148.515		14596	150.601									5249.54	-43.99		8596	-44.9662					5960	0.0164735		8596	0.0102024
							5970	148.517		14597	150.596									5258.39	-43.69		8597	-44.9666					5970	0.0130833		8597	0.0101845
							5980	148.519		14598	150.59									5266.81	-42.65		8598	-44.9669					5980	0.0122894		8598	0.010167
							5990	148.521		14599	150.585									5275.22	-44.39		8599	-44.9673					5990	0.00882828		8599	0.0101498
							6000	148.523		14600	150.58									5283.64	-43.54		8600	-44.9676					6000	0.00426296		8600	0.010133
							6010	148.525		14601	150.575									5291.91	-43.77		8601	-44.9679					6010	0.0178991		8601	0.0101165
							6020	148.527		14602	150.569									5300.17	-42.8		8602	-44.9682					6020	0.00432733		8602	0.0101004
							6030	148.529		14603	150.564									5308.44	-43.53		8603	-44.9685					6030	0.0063689		8603	0.0100847
							6040	148.531		14604	150.559									5316.96	-43.62		8604	-44.9688					6040	0.007		8604	0.0100693
							6050	148.532		14605	150.554									5325.49	-43.77		8605	-44.9691					6050	0.0106629		8605	0.0100542
							6060	148.534		14606	150.549									5334.01	-43.72		8606	-44.9694					6060	0.0133146		8606	0.0100395
							6070	148.536		14607	150.544									5343.24	-44.39		8607	-44.9697					6070	0.00766619		8607	0.0100252
							6080	148.538		14608	150.539									5352.47	-45.02		8608	-44.97					6080	0.00667828		8608	0.0100111
							6090	148.54		14609	150.534									5361.7	-44.51		8609	-44.9702					6090	0.00710618		8609	0.00999747
							6100	148.542		14610	150.529									5370.95	-43.26		8610	-44.9705					6100	0.00351058		8610	0.00998413
							6110	148.544		14611	150.524									5380.21	-45.47		8611	-44.9707					6110	0.00650564		8611	0.00997113
							6120	148.546		14612	150.519									5389.46	-45.23		8612	-44.9709					6120	0.00614361		8612	0.00995847
							6130	148.547		14613	150.514									5399.13	-44.55		8613	-44.9711					6130	0.00998751		8613	0.00994615
							6140	148.549		14614	150.509									5408.8	-44.52		8614	-44.9714					6140	0.00418421		8614	0.00993415
							6150	148.551		14615	150.504									5418.47	-43.85		8615	-44.9716					6150	0.00833234		8615	0.00992248
							6160	148.553		14616	150.499									5427.39	-44.91		8616	-44.9717					6160	0.00457991		8616	0.00991114
							6170	148.555		14617	150.495									5436.31	-43.28		8617	-44.9719					6170	0.00435847		8617	0.00990012
							6180	148.557		14618	150.49									5445.23	-43.85		8618	-44.9721					6180	0.0108344		8618	0.00988942
							6190	148.558		14619	150.485									5453.85	-44.13		8619	-44.9722					6190	0.00775456		8619	0.00987904
							6200	148.56		14620	150.481									5462.47	-43.01		8620	-44.9724					6200	0.00674229		8620	0.00986898
							6210	148.562		14621	150.476									5471.09	-43.87		8621	-44.9725					6210	0.0153297		8621	0.00985923
							6220	148.564		14622	150.472									5479.99	-44.32		8622	-44.9726					6220	0.00325998		8622	0.00984979
							6230	148.565		14623	150.467									5488.89	-43.64		8623	-44.9727					6230	0.00338882		8623	0.00984066
							6240	148.567		14624	150.463									5497.79	-43.95		8624	-44.9728					6240	0.0105531		8624	0.00983183
							6250	148.569		14625	150.458									5506.66	-42.77		8625	-44.9729					6250	0.0211284		8625	0.00982331
							6260	148.571		14626	150.454									5515.54	-45.08		8626	-44.973					6260	0.0214723		8626	0.00981508
							6270	148.572		14627	150.449									5524.41	-43.84		8627	-44.9731					6270	0.0494583		8627	0.00980715
							6280	148.574		14628	150.445									5533.56	-44.12		8628	-44.9731					6280	0.0282532		8628	0.00979951
							6290	148.576		14629	150.441									5542.72	-44.57		8629	-44.9731					6290	0.0457672		8629	0.00979217
							6300	148.577		14630	150.436									5551.87	-45.7		8630	-44.9731					6300	0.0330794		8630	0.00978511
							6310	148.579		14631	150.432									5561.24	-43.96		8631	-44.9732					6310	0.0227686		8631	0.00977833
							6320	148.581		14632	150.428									5570.62	-43.6		8632	-44.9731					6320	0.0214926		8632	0.00977184
							6330	148.582		14633	150.424									5579.99	-44.37		8633	-44.9731					6330	0.0267328		8633	0.00976562
							6340	148.584		14634	150.42									5589.31	-44.81		8634	-44.9731					6340	0.0237407		8634	0.00975968
							6350	148.586		14635	150.416									5598.64	-43.82		8635	-44.973					6350	0.0480177		8635	0.00975401
							6360	148.587		14636	150.412									5607.96	-44.29		8636	-44.973					6360	0.0438481		8636	0.00974861
							6370	148.589		14637	150.408									5617.22	-43.58		8637	-44.9729					6370	0.0244997		8637	0.00974347
							6380	148.59		14638	150.404									5626.47	-44.91		8638	-44.9728					6380	0.0374991		8638	0.0097386
							6390	148.592		14639	150.4									5635.73	-43.98		8639	-44.9727					6390	0.0340447		8639	0.00973399
							6400	148.593		14640	150.396									5644.74	-43.7		8640	-44.9726					6400	0.0332146		8640	0.00972963
							6410	148.595		14641	150.392									5653.75	-44.26		8641	-44.9724					6410	0.0273571		8641	0.00972552
							6420	148.597		14642	150.388									5662.76	-43.58		8642	-44.9723					6420	0.0233265		8642	0.00972167
							6430	148.598		14643	150.385									5672.22	-44.32		8643	-44.9721					6430	0.0336273		8643	0.00971806
							6440	148.6		14644	150.381									5681.67	-45.43		8644	-44.972					6440	0.0281037		8644	0.00971469
							6450	148.601		14645	150.377									5691.13	-44.06		8645	-44.9718					6450	0.0338453		8645	0.00971156
							6460	148.603		14646	150.374									5700.65	-45.08		8646	-44.9715					6460	0.0168483		8646	0.00970867
							6470	148.604		14647	150.37									5710.18	-44.29		8647	-44.9713					6470	0.0284285		8647	0.00970602
							6480	148.606		14648	150.367									5719.7	-44.11		8648	-44.9711					6480	0.0247935		8648	0.00970359
							6490	148.607		14649	150.363									5728.92	-44		8649	-44.9708					6490	0.0237471		8649	0.00970139
							6500	148.609		14650	150.36									5738.15	-44.38		8650	-44.9706					6500	0.0419595		8650	0.00969942
							6510	148.61		14651	150.356									5747.37	-43.73		8651	-44.9703					6510	0.0529866		8651	0.00969767
							6520	148.611		14652	150.353									5755.83	-43.8		8652	-44.97					6520	0.042141		8652	0.00969613
							6530	148.613		14653	150.349									5764.28	-42.5		8653	-44.9696					6530	0.0211247		8653	0.00969481
							6540	148.614		14654	150.346									5772.74	-43.01		8654	-44.9693					6540	0.0353714		8654	0.0096937
							6550	148.616		14655	150.343									5781.58	-43.96		8655	-44.969					6550	0.0310066		8655	0.0096928
							6560	148.617		14656	150.34									5790.43	-44.29		8656	-44.9686					6560	0.023323		8656	0.0096921
							6570	148.618		14657	150.336									5799.27	-43.54		8657	-44.9682					6570	0.0196349		8657	0.00969161
							6580	148.62		14658	150.333									5807.57	-43.62		8658	-44.9678					6580	0.0202307		8658	0.00969131
							6590	148.621		14659	150.33									5815.86	-42.25		8659	-44.9674					6590	0.0195166		8659	0.00969122
							6600	148.622		14660	150.327									5824.16	-43.74		8660	-44.967					6600	0.00655018		8660	0.00969131
							6610	148.624		14661	150.324									5833.36	-44.36		8661	-44.9665					6610	0.0113796		8661	0.0096916
							6620	148.625		14662	150.321									5842.57	-44.18		8662	-44.9661					6620	0.00574263		8662	0.00969207
							6630	148.626		14663	150.318									5851.77	-43.68		8663	-44.9656					6630	0.00604266		8663	0.00969273
							6640	148.628		14664	150.315									5861.24	-45.05		8664	-44.9651					6640	0.0170371		8664	0.00969357
							6650	148.629		14665	150.312									5870.71	-44.35		8665	-44.9646					6650	0.01878		8665	0.00969459
							6660	148.63		14666	150.309									5880.18	-44.03		8666	-44.9641					6660	0.0150699		8666	0.00969579
							6670	148.631		14667	150.306									5889.44	-43.64		8667	-44.9636					6670	0.00922074		8667	0.00969715
							6680	148.632		14668	150.303									5898.71	-44.76		8668	-44.963					6680	0.014056		8668	0.00969869
							6690	148.634		14669	150.301									5907.97	-44.26		8669	-44.9624					6690	0.0158463		8669	0.0097004
							6700	148.635		14670	150.298									5917.45	-44.54		8670	-44.9619					6700	0.0156453		8670	0.00970227
							6710	148.636		14671	150.295									5926.94	-44.21		8671	-44.9613					6710	0.00765308		8671	0.00970431
							6720	148.637		14672	150.293									5936.42	-44.55		8672	-44.9606					6720	0.011539		8672	0.00970651
							6730	148.638		14673	150.29									5946.14	-44.4		8673	-44.96					6730	0.0217681		8673	0.00970886
							6740	148.64		14674	150.287									5955.87	-44.7		8674	-44.9594					6740	0.0192787		8674	0.00971137
							6750	148.641		14675	150.285									5965.59	-43.45		8675	-44.9587					6750	0.0190418		8675	0.00971403
							6760	148.642		14676	150.282									5974.21	-42.67		8676	-44.958					6760	0.0161105		8676	0.00971684
							6770	148.643		14677	150.28									5982.83	-44.12		8677	-44.9574					6770	0.0286991		8677	0.0097198
							6780	148.644		14678	150.277									5991.45	-43.09		8678	-44.9567					6780	0.0142037		8678	0.0097229
							6790	148.645		14679	150.275									6000.84	-44.72		8679	-44.9559					6790	0.0184885		8679	0.00972615
							6800	148.646		14680	150.272									6010.23	-44.85		8680	-44.9552					6800	0.0321812		8680	0.00972954
							6810	148.647		14681	150.27									6019.62	-43.25		8681	-44.9545					6810	0.0180745		8681	0.00973307
							6820	148.648		14682	150.268									6028.54	-44.07		8682	-44.9537					6820	0.013602		8682	0.00973674
							6830	148.649		14683	150.265									6037.46	-43.79		8683	-44.9529					6830	0.0141429		8683	0.00974054
							6840	148.65		14684	150.263									6046.38	-45		8684	-44.9521					6840	0.0184649		8684	0.00974447
							6850	148.651		14685	150.261									6056.49	-45.37		8685	-44.9513					6850	0.0219264		8685	0.00974853
							6860	148.652		14686	150.258									6066.61	-44.22		8686	-44.9505					6860	0.0156707		8686	0.00975273
							6870	148.653		14687	150.256									6076.72	-42.41		8687	-44.9497					6870	0.0109994		8687	0.00975705
							6880	148.654		14688	150.254									6085.19	-43.18		8688	-44.9489					6880	0.0149442		8688	0.00976149
							6890	148.655		14689	150.252									6093.65	-43.96		8689	-44.948					6890	0.00928727		8689	0.00976606
							6900	148.656		14690	150.25									6102.12	-44.17		8690	-44.9471					6900	0.0241531		8690	0.00977075
							6910	148.657		14691	150.247									6110.86	-43.91		8691	-44.9463					6910	0.0200336		8691	0.00977555
							6920	148.658		14692	150.245									6119.61	-42.37		8692	-44.9454					6920	0.00766163		8692	0.00978048
							6930	148.659		14693	150.243									6128.35	-43.4		8693	-44.9445					6930	0.0200623		8693	0.00978552
							6940	148.66		14694	150.241									6147.04	-44.78		8694	-44.9435					6940	0.0150307		8694	0.00979068
							6950	148.661		14695	150.239									6156.38	-43.94		8695	-44.9426					6950	0.0201006		8695	0.00979595
							6960	148.662		14696	150.237									6165.64	-44.05		8696	-44.9417					6960	0.0255345		8696	0.00980134
							6970	148.663		14697	150.235									6174.9	-43.9		8697	-44.9407					6970	0.0197156		8697	0.00980683
							6980	148.663		14698	150.233									6184.16	-44.86		8698	-44.9398					6980	0.0259599		8698	0.00981243
							6990	148.664		14699	150.231									6193.92	-44.15		8699	-44.9388					6990	0.0231513		8699	0.00981814
							7000	148.665		14700	150.229									6203.67	-44.31		8700	-44.9378					7000	0.0166295		8700	0.00982396
							7010	148.666		14701	150.228									6213.43	-43.02		8701	-44.9368					7010	0.0326519		8701	0.00982988
							7020	148.667		14702	150.226									6222.7	-44.73		8702	-44.9358					7020	0.0318962		8702	0.00983591
							7030	148.668		14703	150.224									6231.96	-44.13		8703	-44.9348					7030	0.0470097		8703	0.00984204
							7040	148.668		14704	150.222									6241.23	-45.82		8704	-44.9338					7040	0.0360804		8704	0.00984827
							7050	148.669		14705	150.22									6251.13	-44		8705	-44.9327					7050	0.0354052		8705	0.0098546
							7060	148.67		14706	150.218									6261.02	-43.92		8706	-44.9317					7060	0.0286665		8706	0.00986103
							7070	148.671		14707	150.217									6270.92	-43.79		8707	-44.9306					7070	0.022926		8707	0.00986756
							7080	148.671		14708	150.215									6280.37	-43.67		8708	-44.9296					7080	0.0211118		8708	0.00987419
							7090	148.672		14709	150.213									6289.82	-44.89		8709	-44.9285					7090	0.0196424		8709	0.00988092
							7100	148.673		14710	150.211									6299.27	-44.24		8710	-44.9274					7100	0.0259391		8710	0.00988774
							7110	148.674		14711	150.21									6309.26	-44.92		8711	-44.9263					7110	0.0272708		8711	0.00989465
							7120	148.674		14712	150.208									6319.25	-44.65		8712	-44.9252					7120	0.0283052		8712	0.00990166
							7130	148.675		14713	150.206									6329.24	-44.16		8713	-44.9241					7130	0.014027		8713	0.00990877
							7140	148.676		14714	150.204									6338.78	-43.36		8714	-44.923					7140	0.0123805		8714	0.00991597
							7150	148.677		14715	150.203									6348.33	-45		8715	-44.9219					7150	0.013659		8715	0.00992326
							7160	148.677		14716	150.201									6357.87	-44.76		8716	-44.9207					7160	0.0180469		8716	0.00993064
							7170	148.678		14717	150.199									6367.59	-43.92		8717	-44.9196					7170	0.0190386		8717	0.00993811
							7180	148.679		14718	150.198									6377.31	-44.23		8718	-44.9184					7180	0.019565		8718	0.00994568
							7190	148.679		14719	150.196									6387.03	-45.51		8719	-44.9173					7190	0.0184556		8719	0.00995333
							7200	148.68		14720	150.195									6397.36	-44.41		8720	-44.9161					7200	0.011472		8720	0.00996108
							7210	148.681		14721	150.193									6407.68	-44.69		8721	-44.915					7210	0.0185114		8721	0.00996891
							7220	148.681		14722	150.191									6418.01	-44.04		8722	-44.9138					7220	0.0131244		8722	0.00997684
							7230	148.682		14723	150.19									6428.38	-45.65		8723	-44.9126					7230	0.0171316		8723	0.00998485
							7240	148.682		14724	150.188									6438.75	-44.99		8724	-44.9115					7240	0.0285593		8724	0.00999295
							7250	148.683		14725	150.187									6449.12	-43.49		8725	-44.9103					7250	0.0225708		8725	0.0100011
							7260	148.684		14726	150.185									6458.06	-43.39		8726	-44.9091					7260	0.0190742		8726	0.0100094
							7270	148.684		14727	150.183									6467.01	-43.52		8727	-44.9079					7270	0.0191066		8727	0.0100178
							7280	148.685		14728	150.182									6475.95	-44.17		8728	-44.9067					7280	0.0188054		8728	0.0100262
							7290	148.685		14729	150.18									6485.53	-43.71		8729	-44.9055					7290	0.0216652		8729	0.0100348
							7300	148.686		14730	150.179									6495.12	-44.45		8730	-44.9043					7300	0.014114		8730	0.0100434
							7310	148.687		14731	150.177									6504.7	-42.71		8731	-44.9031					7310	0.0129712		8731	0.0100521
							7320	148.687		14732	150.176									6513.89	-44.52		8732	-44.9019					7320	0.00768237		8732	0.0100609
							7330	148.688		14733	150.174									6523.07	-43.92		8733	-44.9007					7330	0.00735198		8733	0.0100698
							7340	148.688		14734	150.173									6532.26	-43.67		8734	-44.8994					7340	0.0145682		8734	0.0100787
							7350	148.689		14735	150.171									6541.79	-43.64		8735	-44.8982					7350	0.00856714		8735	0.0100878
							7360	148.69		14736	150.17									6551.31	-44.78		8736	-44.897					7360	0.00199622		8736	0.0100969
							7370	148.69		14737	150.168									6560.84	-43.78		8737	-44.8958					7370	0.0100609		8737	0.0101062
							7380	148.691		14738	150.166									6570.35	-43.87		8738	-44.8945					7380	0.0139897		8738	0.0101155
							7390	148.691		14739	150.165									6579.86	-44.3		8739	-44.8933					7390	0.026903		8739	0.0101249
							7400	148.692		14740	150.163									6589.37	-44.01		8740	-44.8921					7400	0.025621		8740	0.0101343
							7410	148.692		14741	150.162									6599.58	-44.85		8741	-44.8909					7410	0.0263381		8741	0.0101439
							7420	148.693		14742	150.16									6609.8	-45.06		8742	-44.8896					7420	0.017342		8742	0.0101536
							7430	148.694		14743	150.159									6620.01	-44.02		8743	-44.8884					7430	0.0176453		8743	0.0101633
							7440	148.694		14744	150.157									6629.41	-44.19		8744	-44.8872					7440	0.0181404		8744	0.0101731
							7450	148.695		14745	150.156									6638.81	-43.33		8745	-44.886					7450	0.00744163		8745	0.010183
							7460	148.695		14746	150.154									6648.21	-43.76		8746	-44.8847					7460	0.0162049		8746	0.010193
							7470	148.696		14747	150.152									6657.18	-42.38		8747	-44.8835					7470	0.0198219		8747	0.0102031
							7480	148.696		14748	150.151									6666.14	-44.08		8748	-44.8823					7480	0.029201		8748	0.0102133
							7490	148.697		14749	150.149									6675.11	-44.02		8749	-44.8811					7490	0.0259267		8749	0.0102235
							7500	148.697		14750	150.148									6684.75	-44.38		8750	-44.8798					7500	0.0280956		8750	0.0102339
							7510	148.698		14751	150.146									6694.38	-43.75		8751	-44.8786					7510	0.0201493		8751	0.0102443
							7520	148.699		14752	150.144									6704.02	-43.24		8752	-44.8774					7520	0.0165503		8752	0.0102548
							7530	148.699		14753	150.143									6713.27	-43.85		8753	-44.8762					7530	0.021754		8753	0.0102654
							7540	148.7		14754	150.141									6722.53	-43.9		8754	-44.875					7540	0.0300254		8754	0.0102761
							7550	148.7		14755	150.139									6731.78	-45.22		8755	-44.8738					7550	0.0363065		8755	0.0102868
							7560	148.701		14756	150.138									6742.27	-44.39		8756	-44.8725					7560	0.0312705		8756	0.0102977
							7570	148.702		14757	150.136									6752.56	-44.88		8757	-44.8713					7570	0.0135544		8757	0.0103086
							7580	148.702		14758	150.134									6763.26	-44.45		8758	-44.8701					7580	0.0203263		8758	0.0103196
							7590	148.703		14759	150.133									6773.11	-44.77		8759	-44.8689					7590	0.0186238		8759	0.0103307
							7600	148.703		14760	150.131									6782.95	-43.49		8760	-44.8678					7600	0.0130511		8760	0.0103419
							7610	148.704		14761	150.129									6792.8	-45.02		8761	-44.8666					7610	0.0237831		8761	0.0103532
							7620	148.705		14762	150.127									6802.47	-43.19		8762	-44.8654					7620	0.0100199		8762	0.0103646
							7630	148.705		14763	150.126									6812.15	-44.05		8763	-44.8642					7630	0.00788229		8763	0.010376
							7640	148.706		14764	150.124									6821.82	-44.14		8764	-44.863					7640	0.0138699		8764	0.0103875
							7650	148.707		14765	150.122									6831.44	-43.49		8765	-44.8619					7650	0.0105827		8765	0.0103991
							7660	148.707		14766	150.12									6841.05	-44.4		8766	-44.8607					7660	0.00335098		8766	0.0104108
							7670	148.708		14767	150.118									6850.67	-44.41		8767	-44.8595					7670	0.0103568		8767	0.0104226
							7680	148.709		14768	150.117									6860.79	-44.37		8768	-44.8584					7680	0.016522		8768	0.0104345
							7690	148.709		14769	150.115									6870.92	-44.64		8769	-44.8572					7690	0.0341327		8769	0.0104464
							7700	148.71		14770	150.113									6881.04	-44.15		8770	-44.8561					7700	0.0259554		8770	0.0104585
							7710	148.711		14771	150.111									6890.92	-43.65		8771	-44.8549					7710	0.0436616		8771	0.0104706
							7720	148.711		14772	150.109									6900.05	-43.85		8772	-44.8538					7720	0.0310988		8772	0.0104828
							7730	148.712		14773	150.107									6909.55	-44.96		8773	-44.8527					7730	0.0300248		8773	0.010495
							7740	148.713		14774	150.105									6919.48	-43.57		8774	-44.8516					7740	0.0357977		8774	0.0105074
							7750	148.714		14775	150.103									6929.42	-44.37		8775	-44.8505					7750	0.0278356		8775	0.0105198
							7760	148.715		14776	150.101									6939.35	-44.52		8776	-44.8493					7760	0.0131461		8776	0.0105324
							7770	148.715		14777	150.099									6949.24	-44.03		8777	-44.8483					7770	0.0037979		8777	0.010545
							7780	148.716		14778	150.097									6959.12	-44.2		8778	-44.8472					7780	0.0114745		8778	0.0105577
							7790	148.717		14779	150.095									6969.01	-44.28		8779	-44.8461					7790	0.00581852		8779	0.0105704
							7800	148.718		14780	150.093									6979.75	-46.28		8780	-44.845					7800	0.00695786		8780	0.0105833
							7810	148.719		14781	150.091									6990.5	-44.58		8781	-44.8439					7810	0.0257959		8781	0.0105962
							7820	148.72		14782	150.089									7001.24	-43.2		8782	-44.8429					7820	0.0370564		8782	0.0106092
							7830	148.721		14783	150.086									7010.46	-43.59		8783	-44.8418					7830	0.0215144		8783	0.0106223
							7840	148.721		14784	150.084									7019.67	-43.95		8784	-44.8408					7840	0.0227865		8784	0.0106354
							7850	148.722		14785	150.082									7028.89	-43.39		8785	-44.8397					7850	0.0134657		8785	0.0106487
							7860	148.723		14786	150.08									7038.77	-44.24		8786	-44.8387					7860	0.00764323		8786	0.010662
							7870	148.724		14787	150.077									7048.66	-45.1		8787	-44.8377					7870	0.0146898		8787	0.0106753
							7880	148.725		14788	150.075									7058.54	-44.44		8788	-44.8367					7880	0.0104435		8788	0.0106888
							7890	148.726		14789	150.073									7068.81	-43.85		8789	-44.8357					7890	0.00286805		8789	0.0107023
							7900	148.728		14790	150.07									7078.68	-44.9		8790	-44.8347					7900	0.00340586		8790	0.0107159
							7910	148.729		14791	150.068									7088.75	-43.6		8791	-44.8337					7910	0.0173856		8791	0.0107296
							7920	148.73		14792	150.065									7098.67	-44.31		8792	-44.8327					7920	0.0212148		8792	0.0107434
							7930	148.731		14793	150.063									7108.58	-44.86		8793	-44.8318					7930	0.0166205		8793	0.0107572
							7940	148.732		14794	150.061									7118.5	-44.81		8794	-44.8308					7940	0.0118795		8794	0.0107711
							7950	148.733		14795	150.058									7128.41	-44.15		8795	-44.8299					7950	0.0157788		8795	0.010785
							7960	148.734		14796	150.055									7138.72	-44.33		8796	-44.8289					7960	0.0171207		8796	0.010799
							7970	148.736		14797	150.053									7148.83	-45.38		8797	-44.828					7970	0.0203885		8797	0.0108131
							7980	148.737		14798	150.05									7159.5	-44.99		8798	-44.8271					7980	0.0117974		8798	0.0108273
							7990	148.738		14799	150.048									7170.16	-44.42		8799	-44.8262					7990	0.0253475		8799	0.0108415
							8000	148.74		14800	150.045									7180.83	-43.75		8800	-44.8253					8000	0.0325404		8800	0.0108558
							8010	148.741		14801	150.042									7190.57	-44.52		8801	-44.8244					8010	0.021833		8801	0.0108701
							8020	148.742		14802	150.039									7200.32	-44.02		8802	-44.8235					8020	0.0247565		8802	0.0108845
							8030	148.744		14803	150.037									7210.06	-44.68		8803	-44.8226					8030	0.0174406		8803	0.010899
							8040	148.745		14804	150.034									7220.12	-44.51		8804	-44.8218					8040	0.0185394		8804	0.0109135
							8050	148.747		14805	150.031									7230.17	-44		8805	-44.8209					8050	0.0142067		8805	0.0109281
							8060	148.748		14806	150.028									7240.23	-44.99		8806	-44.8201					8060	0.0147459		8806	0.0109428
							8070	148.75		14807	150.025									7250.51	-44.52		8807	-44.8193					8070	0.0246601		8807	0.0109575
							8080	148.751		14808	150.022									7260.78	-44.29		8808	-44.8184					8080	0.0156622		8808	0.0109722
							8090	148.753		14809	150.019									7271.06	-44.27		8809	-44.8176					8090	0.0144695		8809	0.010987
							8100	148.755		14810	150.016									7281.44	-45.53		8810	-44.8168					8100	0.0292306		8810	0.0110019
							8110	148.756		14811	150.013									7291.83	-44.33		8811	-44.816					8110	0.0338534		8811	0.0110168
							8120	148.758		14812	150.01									7302.21	-43.88		8812	-44.8153					8120	0.0249975		8812	0.0110317
							8130	148.76		14813	150.007									7311.96	-43.93		8813	-44.8145					8130	0.00789008		8813	0.0110467
							8140	148.761		14814	150.004									7321.7	-44.53		8814	-44.8137					8140	0.00795573		8814	0.0110618
							8150	148.763		14815	150.001									7331.45	-44.27		8815	-44.813					8150	0.00828784		8815	0.0110769
							8160	148.765		14816	149.997									7341.44	-44.95		8816	-44.8122					8160	0.00860603		8816	0.011092
							8170	148.767		14817	149.994									7351.44	-43.86		8817	-44.8115					8170	0.0242085		8817	0.0111072
							8180	148.769		14818	149.991									7361.43	-44.09		8818	-44.8108					8180	0.0154815		8818	0.0111224
							8190	148.771		14819	149.988									7370.94	-42.87		8819	-44.8101					8190	0.012654		8819	0.0111377
							8200	148.773		14820	149.984									7380.45	-44.8		8820	-44.8094					8200	0.0122991		8820	0.011153
							8210	148.775		14821	149.981									7389.96	-45		8821	-44.8087					8210	0.0155619		8821	0.0111683
							8220	148.777		14822	149.977									7400.74	-45.94		8822	-44.808					8220	0.0139411		8822	0.0111837
							8230	148.779		14823	149.974									7411.52	-44.29		8823	-44.8073					8230	0.00574379		8823	0.0111991
							8240	148.781		14824	149.97									7422.3	-45.12		8824	-44.8067					8240	0.00659501		8824	0.0112145
							8250	148.784		14825	149.967									7432.46	-44.11		8825	-44.806					8250	0.0105		8825	0.01123
							8260	148.786		14826	149.963									7442.63	-44.34		8826	-44.8054					8260	0.0157608		8826	0.0112455
							8270	148.788		14827	149.96									7452.79	-44.42		8827	-44.8048					8270	0.0113684		8827	0.011261
							8280	148.791		14828	149.956									7463.05	-46.05		8828	-44.8041					8280	0.00592618		8828	0.0112766
							8290	148.793		14829	149.952									7473.32	-43.5		8829	-44.8035					8290	0.014801		8829	0.0112921
							8300	148.795		14830	149.949									7483.58	-44.43		8830	-44.8029					8300	0.0187966		8830	0.0113077
							8310	148.798		14831	149.945									7493.79	-44.69		8831	-44.8023					8310	0.0207765		8831	0.0113234
							8320	148.8		14832	149.941									7514.2	-44.42		8832	-44.8018					8320	0.01676		8832	0.011339
							8330	148.803		14833	149.937									7524.54	-45.59		8833	-44.8012					8330	0.0206057		8833	0.0113547
							8340	148.805		14834	149.933									7534.88	-44.09		8834	-44.8006					8340	0.0220632		8834	0.0113703
							8350	148.808		14835	149.929									7545.22	-44.51		8835	-44.8001					8350	0.0175422		8835	0.011386
							8360	148.811		14836	149.925									7555.15	-44.7		8836	-44.7995					8360	0.0228359		8836	0.0114017
							8370	148.813		14837	149.921									7565.07	-43.73		8837	-44.799					8370	0.0119332		8837	0.0114175
							8380	148.816		14838	149.917									7575	-44.48		8838	-44.7985					8380	0.00596896		8838	0.0114332
							8390	148.819		14839	149.913									7585	-44.48		8839	-44.798					8390	0.00854864		8839	0.0114489
							8400	148.822		14840	149.909									7594.99	-44.15		8840	-44.7974					8400	0.0282739		8840	0.0114647
							8410	148.825		14841	149.905									7604.99	-44.31		8841	-44.797					8410	0.02282		8841	0.0114804
							8420	148.828		14842	149.901									7615.13	-44.39		8842	-44.7965					8420	0.0351543		8842	0.0114962
							8430	148.831		14843	149.897									7625.28	-44.81		8843	-44.796					8430	0.0344234		8843	0.0115119
							8440	148.834		14844	149.893									7635.42	-44.36		8844	-44.7955					8440	0.0288692		8844	0.0115277
							8450	148.837		14845	149.888									7645.08	-44.46		8845	-44.795					8450	0.0112992		8845	0.0115435
							8460	148.84		14846	149.884									7654.75	-43.38		8846	-44.7946					8460	0.013098		8846	0.0115592
							8470	148.843		14847	149.88									7664.41	-45.07		8847	-44.7941					8470	0.0234411		8847	0.011575
							8480	148.846		14848	149.875									7675.3	-44.97		8848	-44.7937					8480	0.00662413		8848	0.0115908
							8490	148.849		14849	149.871									7686.18	-45.46		8849	-44.7933					8490	0.0112153		8849	0.0116065
							8500	148.852		14850	149.866									7697.07	-45.4		8850	-44.7929					8500	0.0141438		8850	0.0116223
							8510	148.856		14851	149.862									7708.01	-45.4		8851	-44.7924					8510	0.00933816		8851	0.011638
							8520	148.859		14852	149.857									7718.95	-44.84		8852	-44.792					8520	0.00439604		8852	0.0116537
							8530	148.862		14853	149.853									7729.89	-45.13		8853	-44.7916					8530	0.0163075		8853	0.0116695
							8540	148.866		14854	149.848									7740.03	-44.78		8854	-44.7913					8540	0.0149319		8854	0.0116852
							8550	148.869		14855	149.844									7750.16	-43.67		8855	-44.7909					8550	0.00801251		8855	0.0117009
							8560	148.873		14856	149.839									7760.3	-42.95		8856	-44.7905					8560	0.00551564		8856	0.0117166
							8570	148.876		14857	149.834									7770.17	-44.71		8857	-44.7901					8570	0.00315747		8857	0.0117323
							8580	148.88		14858	149.83									7780.03	-45.26		8858	-44.7898					8580	0.000321293		8858	0.0117479
							8590	148.883		14859	149.825									7789.9	-44.6		8859	-44.7894					8590	2.91e-05		8859	0.0117636
							8600	148.887		14860	149.82									7800.29	-44.56		8860	-44.7891					8600	0.00383694		8860	0.0117792
							8610	148.891		14861	149.815									7810.67	-45.03		8861	-44.7887					8610	0.0113972		8861	0.0117948
							8620	148.894		14862	149.811									7821.06	-43.69		8862	-44.7884					8620	0.00598873		8862	0.0118104
							8630	148.898		14863	149.806									7831.25	-44.97		8863	-44.7881					8630	0.0039539		8863	0.011826
							8640	148.902		14864	149.801									7841.45	-45.04		8864	-44.7878					8640	0.0130543		8864	0.0118416
							8650	148.905		14865	149.796									7851.64	-43.65		8865	-44.7875					8650	0.0140936		8865	0.0118571
							8660	148.909		14866	149.791									7861.8	-44.89		8866	-44.7871					8660	0.0102293		8866	0.0118726
							8670	148.913		14867	149.786									7871.96	-45.07		8867	-44.7868					8670	0.0150362		8867	0.0118881
							8680	148.917		14868	149.781									7882.12	-44.49		8868	-44.7866					8680	0.0141162		8868	0.0119036
							8690	148.921		14869	149.776									7892.59	-44.97		8869	-44.7863					8690	0.00893487		8869	0.011919
							8700	148.925		14870	149.771									7902.63	-44.92		8870	-44.786					8700	0.010076		8870	0.0119344
							8710	148.928		14871	149.766									7913.52	-44.96		8871	-44.7857					8710	0.0149657		8871	0.0119498
							8720	148.932		14872	149.761									7923.98	-44.72		8872	-44.7854					8720	0.0111202		8872	0.0119652
							8730	148.936		14873	149.756									7934.45	-44.67		8873	-44.7852					8730	0.0109761		8873	0.0119805
							8740	148.94		14874	149.75									7944.91	-45.14		8874	-44.7849					8740	0.0110968		8874	0.0119958
							8750	148.944		14875	149.745									7954.85	-43.92		8875	-44.7846					8750	0.00923829		8875	0.0120111
							8760	148.948		14876	149.74									7964.78	-43.9		8876	-44.7844					8760	0.00936308		8876	0.0120264
							8770	148.952		14877	149.735									7974.72	-45.79		8877	-44.7842					8770	0.00748584		8877	0.0120416
							8780	148.956		14878	149.73									7985.62	-44.74		8878	-44.7839					8780	0.00403837		8878	0.0120569
							8790	148.961		14879	149.724									7996.51	-44.97		8879	-44.7837					8790	0.00385293		8879	0.012072
							8800	148.965		14880	149.719									8007.41	-46.45		8880	-44.7834					8800	0.00700541		8880	0.0120872
							8810	148.969		14881	149.714									8018.64	-44.78		8881	-44.7832					8810	0.00944167		8881	0.0121023
							8820	148.973		14882	149.708									8029.88	-45.13		8882	-44.783					8820	0.00822036		8882	0.0121174
							8830	148.977		14883	149.703									8041.11	-44.97		8883	-44.7828					8830	0.00731373		8883	0.0121325
							8840	148.981		14884	149.698									8052.11	-45.35		8884	-44.7825					8840	0.00782957		8884	0.0121476
							8850	148.985		14885	149.692									8063.11	-45.38		8885	-44.7823					8850	0.00832617		8885	0.0121626
							8860	148.989		14886	149.687									8074.11	-44.73		8886	-44.7821					8860	0.0207605		8886	0.0121776
							8870	148.993		14887	149.682									8084.59	-44.43		8887	-44.7819					8870	0.0186484		8887	0.0121926
							8880	148.998		14888	149.676									8095.07	-45.2		8888	-44.7817					8880	0.0252942		8888	0.0122075
							8890	149.002		14889	149.671									8105.55	-45.39		8889	-44.7815					8890	0.0158504		8889	0.0122224
							8900	149.006		14890	149.665									8116.18	-44.76		8890	-44.7813					8900	0.0156709		8890	0.0122373
							8910	149.01		14891	149.66									8126.8	-44.57		8891	-44.7811					8910	0.0147639		8891	0.0122522
							8920	149.014		14892	149.654									8137.43	-45.26		8892	-44.7809					8920	0.0117349		8892	0.012267
							8930	149.018		14893	149.649									8148.19	-45.42		8893	-44.7807					8930	0.00805146		8893	0.0122819
							8940	149.023		14894	149.643									8158.94	-44.38		8894	-44.7806					8940	0.0114818		8894	0.0122967
							8950	149.027		14895	149.638									8169.7	-44.48		8895	-44.7804					8950	0.0135538		8895	0.0123115
							8960	149.031		14896	149.632									8179.85	-44.21		8896	-44.7802					8960	0.0150813		8896	0.0123262
							8970	149.035		14897	149.627									8189.6	-44.13		8897	-44.78					8970	0.0137816		8897	0.012341
							8980	149.039		14898	149.621									8199.35	-45.74		8898	-44.7798					8980	0.0101094		8898	0.0123557
							8990	149.043		14899	149.616									8210.64	-45.16		8899	-44.7797					8990	0.00827373		8899	0.0123704
							9000	149.047		14900	149.61									8221.7	-44.87		8900	-44.7795					9000	0.0100852		8900	0.0123851
							9010	149.051		14901	149.604									8232.77	-45.87		8901	-44.7793					9010	0.0116245		8901	0.0123998
							9020	149.055		14902	149.599									8244.06	-45.94		8902	-44.7791					9020	0.0101435		8902	0.0124144
							9030	149.059		14903	149.593									8255.34	-44.52		8903	-44.779					9030	0.0105122		8903	0.0124291
							9040	149.063		14904	149.588									8266.63	-43.99		8904	-44.7788					9040	0.00748347		8904	0.0124437
							9050	149.067		14905	149.582									8277.22	-45.98		8905	-44.7786					9050	0.010218		8905	0.0124583
							9060	149.071		14906	149.576									8287.81	-44.6		8906	-44.7785					9060	0.0192785		8906	0.012473
							9070	149.075		14907	149.571									8298.4	-44.01		8907	-44.7783					9070	0.0209343		8907	0.0124876
							9080	149.079		14908	149.565									8308.07	-44.06		8908	-44.7781					9080	0.018701		8908	0.0125022
							9090	149.083		14909	149.56									8317.74	-43.83		8909	-44.778					9090	0.017781		8909	0.0125168
							9100	149.087		14910	149.554									8327.41	-45.6		8910	-44.7778					9100	0.0182211		8910	0.0125314
							9110	149.091		14911	149.548									8338.49	-44.87		8911	-44.7776					9110	0.0216604		8911	0.012546
							9120	149.095		14912	149.543									8349.56	-45.17		8912	-44.7775					9120	0.0195345		8912	0.0125606
							9130	149.098		14913	149.537									8360.64	-45.4		8913	-44.7773					9130	0.0133925		8913	0.0125752
							9140	149.102		14914	149.532									8372.15	-45.86		8914	-44.7771					9140	0.0120163		8914	0.0125898
							9150	149.106		14915	149.526									8383.67	-45.4		8915	-44.777					9150	0.0175895		8915	0.0126044
							9160	149.11		14916	149.521									8395.18	-45.34		8916	-44.7768					9160	0.0223775		8916	0.0126191
							9170	149.113		14917	149.515									8406.4	-45		8917	-44.7766					9170	0.0275038		8917	0.0126337
							9180	149.117		14918	149.509									8417.63	-45.57		8918	-44.7765					9180	0.0279127		8918	0.0126484
							9190	149.12		14919	149.504									8428.85	-44.95		8919	-44.7763					9190	0.0324325		8919	0.012663
							9200	149.124		14920	149.498									8439.59	-44.85		8920	-44.7761					9200	0.0302609		8920	0.0126777
							9210	149.128		14921	149.493									8450.34	-44.84		8921	-44.7759					9210	0.0236523		8921	0.0126924
							9220	149.131		14922	149.487									8461.08	-44.25		8922	-44.7758					9220	0.01934		8922	0.0127071
							9230	149.134		14923	149.482									8471.31	-44.65		8923	-44.7756					9230	0.0172547		8923	0.0127219
							9240	149.138		14924	149.476									8481.55	-44.34		8924	-44.7754					9240	0.0174674		8924	0.0127367
							9250	149.141		14925	149.471									8491.78	-45.86		8925	-44.7752					9250	0.0181687		8925	0.0127515
							9260	149.144		14926	149.465									8502.77	-43.81		8926	-44.7751					9260	0.0202113		8926	0.0127663
							9270	149.148		14927	149.46									8513.75	-45.61		8927	-44.7749					9270	0.0267921		8927	0.0127812
							9280	149.151		14928	149.455									8524.74	-44.7		8928	-44.7747					9280	0.0279589		8928	0.0127961
							9290	149.154		14929	149.449									8535.42	-44.39		8929	-44.7745					9290	0.0333332		8929	0.012811
							9300	149.157		14930	149.444									8546.1	-45.26		8930	-44.7743					9300	0.0335964		8930	0.012826
							9310	149.16		14931	149.438									8556.78	-45.12		8931	-44.7741					9310	0.0259043		8931	0.012841
							9320	149.163		14932	149.433									8567.68	-43.94		8932	-44.7739					9320	0.024416		8932	0.0128561
							9330	149.166		14933	149.428									8578.57	-45.89		8933	-44.7737					9330	0.0203753		8933	0.0128712
							9340	149.169		14934	149.422									8589.47	-44.3		8934	-44.7735					9340	0.0193428		8934	0.0128864
							9350	149.172		14935	149.417									8600.37	-45.41		8935	-44.7733					9350	0.0280631		8935	0.0129016
							9360	149.175		14936	149.412									8611.27	-45.11		8936	-44.7731					9360	0.0299618		8936	0.0129169
							9370	149.178		14937	149.407									8622.17	-44.58		8937	-44.7729					9370	0.0260182		8937	0.0129323
							9380	149.18		14938	149.402									8632.95	-45.18		8938	-44.7727					9380	0.0286157		8938	0.0129477
							9390	149.183		14939	149.396									8643.74	-44.71		8939	-44.7725					9390	0.030253		8939	0.0129631
							9400	149.185		14940	149.391									8654.52	-44.8		8940	-44.7723					9400	0.025405		8940	0.0129787
							9410	149.188		14941	149.386									8666.6	-46.41		8941	-44.7721					9410	0.0292118		8941	0.0129943
							9420	149.19		14942	149.381									8678.67	-46.38		8942	-44.7718					9420	0.0295088		8942	0.01301
							9430	149.193		14943	149.376									8690.75	-45.28		8943	-44.7716					9430	0.0242848		8943	0.0130258
							9440	149.195		14944	149.371									8701.6	-44.34		8944	-44.7714					9440	0.0221567		8944	0.0130416
							9450	149.198		14945	149.366									8712.45	-44.92		8945	-44.7711					9450	0.0278002		8945	0.0130575
							9460	149.2		14946	149.361									8723.3	-44.75		8946	-44.7709					9460	0.0304234		8946	0.0130736
							9470	149.202		14947	149.356									8733.96	-44.92		8947	-44.7707					9470	0.0280713		8947	0.0130897
							9480	149.204		14948	149.352									8744.61	-44.3		8948	-44.7704					9480	0.0285424		8948	0.0131059
							9490	149.206		14949	149.347									8755.27	-44.96		8949	-44.7702					9490	0.0378054		8949	0.0131222
							9500	149.208		14950	149.342									8765.96	-44.54		8950	-44.7699					9500	0.0348924		8950	0.0131385
							9510	149.21		14951	149.337									8776.65	-44.51		8951	-44.7696					9510	0.0283783		8951	0.013155
							9520	149.212		14952	149.333									8787.34	-45.06		8952	-44.7694					9520	0.0253256		8952	0.0131716
							9530	149.214		14953	149.328									8798.22	-44.95		8953	-44.7691					9530	0.0277396		8953	0.0131883
							9540	149.216		14954	149.324									8809.11	-44.44		8954	-44.7688					9540	0.0299239		8954	0.0132052
							9550	149.217		14955	149.319									8819.99	-45.95		8955	-44.7685					9550	0.0338917		8955	0.0132221
							9560	149.219		14956	149.315									8830.25	-43.09		8956	-44.7683					9560	0.0318786		8956	0.0132391
							9570	149.221		14957	149.31									8840.51	-43.9		8957	-44.768					9570	0.0234516		8957	0.0132563
							9580	149.222		14958	149.306									8850.77	-44.78		8958	-44.7677					9580	0.0241925		8958	0.0132736
							9590	149.223		14959	149.301									8862.05	-44.61		8959	-44.7674					9590	0.0394418		8959	0.013291
							9600	149.225		14960	149.297									8873.33	-45.98		8960	-44.7671					9600	0.0414394		8960	0.0133085
							9610	149.226		14961	149.293									8884.61	-45.93		8961	-44.7668					9610	0.0384982		8961	0.0133262
							9620	149.227		14962	149.289									8896.12	-45.58		8962	-44.7665					9620	0.0452724		8962	0.013344
							9630	149.229		14963	149.285									8907.62	-44.37		8963	-44.7661					9630	0.0733264		8963	0.0133619
							9640	149.23		14964	149.281									8919.13	-43.1		8964	-44.7658					9640	0.0754154		8964	0.01338
							9650	149.231		14965	149.277									8929.23	-44.53		8965	-44.7655					9650	0.0451316		8965	0.0133983
							9660	149.232		14966	149.273									8939.34	-44.57		8966	-44.7651					9660	0.0307291		8966	0.0134166
							9670	149.233		14967	149.269									8949.44	-44.92		8967	-44.7648					9670	0.0229777		8967	0.0134352
							9680	149.234		14968	149.265									8960.76	-45.55		8968	-44.7644					9680	0.0242519		8968	0.0134538
							9690	149.235		14969	149.261									8972.08	-44.79		8969	-44.7641					9690	0.0335283		8969	0.0134727
							9700	149.235		14970	149.258									8983.4	-44.56		8970	-44.7637					9700	0.0369602		8970	0.0134916
							9710	149.236		14971	149.254									8994.68	-45.44		8971	-44.7634					9710	0.0292767		8971	0.0135108
							9720	149.237		14972	149.251									9005.95	-45.09		8972	-44.763					9720	0.0264284		8972	0.0135301
							9730	149.237		14973	149.247									9017.23	-44.83		8973	-44.7626					9730	0.0399965		8973	0.0135496
							9740	149.238		14974	149.244									9027.85	-44.21		8974	-44.7622					9740	0.0435492		8974	0.0135692
							9750	149.238		14975	149.241									9038.48	-44.32		8975	-44.7618					9750	0.0249059		8975	0.013589
							9760	149.239		14976	149.237									9049.1	-44.71		8976	-44.7614					9760	0.0262377		8976	0.013609
							9770	149.239		14977	149.234									9059.79	-43.6		8977	-44.761					9770	0.0350525		8977	0.0136292
							9780	149.239		14978	149.231									9070.48	-45.22		8978	-44.7606					9780	0.0581165		8978	0.0136496
							9790	149.24		14979	149.228									9081.17	-45.51		8979	-44.7602					9790	0.0532973		8979	0.0136701
							9800	149.24		14980	149.225									9093.05	-45.35		8980	-44.7598					9800	0.0247013		8980	0.0136908
							9810	149.24		14981	149.222									9104.94	-45.47		8981	-44.7594					9810	0.0298373		8981	0.0137117
							9820	149.24		14982	149.22									9116.82	-44.86		8982	-44.7589					9820	0.0354349		8982	0.0137328
							9830	149.24		14983	149.217									9127.75	-44.95		8983	-44.7585					9830	0.0286197		8983	0.0137541
							9840	149.24		14984	149.214									9138.69	-44.17		8984	-44.758					9840	0.0271189		8984	0.0137756
							9850	149.24		14985	149.212									9149.62	-41.7		8985	-44.7576					9850	0.0265069		8985	0.0137972
							9860	149.24		14986	149.209									9159.67	-44.27		8986	-44.7571					9860	0.022804		8986	0.0138191
							9870	149.24		14987	149.207									9169.71	-46.01		8987	-44.7566					9870	0.0194402		8987	0.0138412
							9880	149.239		14988	149.205									9179.76	-44.74		8988	-44.7561					9880	0.0239032		8988	0.0138635
							9890	149.239		14989	149.203									9190.42	-44.37		8989	-44.7557					9890	0.0280484		8989	0.0138859
							9900	149.239		14990	149.201									9201.08	-44.04		8990	-44.7552					9900	0.0257589		8990	0.0139086
							9910	149.238		14991	149.199									9211.74	-45.75		8991	-44.7547					9910	0.0185962		8991	0.0139315
							9920	149.238		14992	149.197									9223.21	-44.59		8992	-44.7542					9920	0.0209488		8992	0.0139546
							9930	149.237		14993	149.195									9234.67	-44.79		8993	-44.7536					9930	0.0298408		8993	0.013978
							9940	149.237		14994	149.193									9246.14	-43.36		8994	-44.7531					9940	0.0312508		8994	0.0140015
							9950	149.236		14995	149.192									9256.42	-44.05		8995	-44.7526					9950	0.0274002		8995	0.0140253
							9960	149.235		14996	149.19									9266.69	-44.61		8996	-44.7521					9960	0.0305601		8996	0.0140493
							9970	149.235		14997	149.189									9276.97	-43.97		8997	-44.7515					9970	0.0338335		8997	0.0140734
							9980	149.234		14998	149.188									9287.51	-43.91		8998	-44.751					9980	0.0444335		8998	0.0140979
							9990	149.233		14999	149.186									9298.06	-44.78		8999	-44.7504					9990	0.0465306		8999	0.0141225
							10000	149.232		15000	149.185									9308.6	-45.44		9000	-44.7498					10000	0.0470315		9000	0.0141474
							10010	149.231		15001	149.184									9320.39	-45.06		9001	-44.7493					10010	0.0454846		9001	0.0141725
							10020	149.23		15002	149.183									9355.29	-45.32		9002	-44.7487					10020	0.041278		9002	0.0141978
							10030	149.229		15003	149.183									9366.62	-44.04		9003	-44.7481					10030	0.0367348		9003	0.0142234
							10040	149.228		15004	149.182									9377.94	-44.89		9004	-44.7475					10040	0.0436649		9004	0.0142492
							10050	149.227		15005	149.181									9389.23	-44.66		9005	-44.7469					10050	0.0456309		9005	0.0142752
							10060	149.226		15006	149.181									9400.53	-44.82		9006	-44.7463					10060	0.036493		9006	0.0143014
							10070	149.225		15007	149.18									9411.82	-45.08		9007	-44.7457					10070	0.0323276		9007	0.0143279
							10080	149.224		15008	149.18									9423.34	-45.86		9008	-44.745					10080	0.0276262		9008	0.0143546
							10090	149.222		15009	149.18									9434.87	-44		9009	-44.7444					10090	0.0330158		9009	0.0143816
							10100	149.221		15010	149.18									9446.39	-44.6		9010	-44.7438					10100	0.0318784		9010	0.0144088
							10110	149.22		15011	149.18									9457.87	-45.45		9011	-44.7431					10110	0.0337009		9011	0.0144362
							10120	149.218		15012	149.18									9469.35	-44.67		9012	-44.7425					10120	0.0409538		9012	0.0144639
							10130	149.217		15013	149.181									9480.83	-44.87		9013	-44.7418					10130	0.0350596		9013	0.0144918
							10140	149.216		15014	149.181									9492	-44.51		9014	-44.7411					10140	0.0302729		9014	0.01452
							10150	149.214		15015	149.182									9503.17	-44.51		9015	-44.7404					10150	0.0380456		9015	0.0145484
							10160	149.213		15016	149.182									9514.34	-44.58		9016	-44.7398					10160	0.0339506		9016	0.014577
							10170	149.211		15017	149.183									9525.44	-44.87		9017	-44.7391					10170	0.0471421		9017	0.0146059
							10180	149.21		15018	149.184									9536.53	-44.18		9018	-44.7384					10180	0.0339074		9018	0.014635
							10190	149.208		15019	149.185									9547.63	-43.49		9019	-44.7377					10190	0.029178		9019	0.0146644
							10200	149.206		15020	149.186									9558.93	-45.46		9020	-44.7369					10200	0.0357746		9020	0.014694
							10210	149.205		15021	149.187									9570.23	-45.21		9021	-44.7362					10210	0.0274486		9021	0.0147238
							10220	149.203		15022	149.188									9581.53	-44.26		9022	-44.7355					10220	0.0244087		9022	0.0147539
							10230	149.201		15023	149.19									9592.11	-44.44		9023	-44.7347					10230	0.0248373		9023	0.0147842
							10240	149.2		15024	149.192									9602.7	-43.46		9024	-44.734					10240	0.0230729		9024	0.0148148
							10250	149.198		15025	149.193									9613.28	-44.14		9025	-44.7332					10250	0.026361		9025	0.0148456
							10260	149.196		15026	149.195									9645.25	-43.98		9026	-44.7325					10260	0.0173072		9026	0.0148767
							10270	149.194		15027	149.197									9656.52	-45.12		9027	-44.7317					10270	0.0111493		9027	0.014908
							10280	149.193		15028	149.199									9667.78	-44.65		9028	-44.7309					10280	0.0228604		9028	0.0149395
							10290	149.191		15029	149.201									9679.05	-43.85		9029	-44.7301					10290	0.0220511		9029	0.0149713
							10300	149.189		15030	149.204									9689.45	-43		9030	-44.7293					10300	0.0183223		9030	0.0150034
							10310	149.187		15031	149.206									9699.84	-44.59		9031	-44.7285					10310	0.0185699		9031	0.0150356
							10320	149.185		15032	149.209									9710.24	-43.68		9032	-44.7277					10320	0.0149586		9032	0.0150681
							10330	149.183		15033	149.211									9721.09	-44.58		9033	-44.7269					10330	0.0125915		9033	0.0151009
							10340	149.181		15034	149.214									9731.94	-44.23		9034	-44.7261					10340	0.0300173		9034	0.0151339
							10350	149.179		15035	149.217									9742.79	-44.72		9035	-44.7252					10350	0.0400723		9035	0.0151671
							10360	149.177		15036	149.22									9754.1	-44.64		9036	-44.7244					10360	0.0241312		9036	0.0152006
							10370	149.175		15037	149.223									9765.4	-44.18		9037	-44.7236					10370	0.0256366		9037	0.0152343
							10380	149.173		15038	149.226									9776.71	-45.02		9038	-44.7227					10380	0.026544		9038	0.0152682
							10390	149.171		15039	149.23									9788.55	-46.04		9039	-44.7218					10390	0.0291812		9039	0.0153024
							10400	149.169		15040	149.233									9800.38	-43.78		9040	-44.721					10400	0.0308755		9040	0.0153368
							10410	149.167		15041	149.237									9812.22	-43.72		9041	-44.7201					10410	0.0276425		9041	0.0153714
							10420	149.165		15042	149.241									9823.1	-43.95		9042	-44.7192					10420	0.0208017		9042	0.0154063
							10430	149.163		15043	149.245									9833.98	-44.61		9043	-44.7183					10430	0.0128076		9043	0.0154414
							10440	149.161		15044	149.249									9844.86	-44.36		9044	-44.7174					10440	0.00274635		9044	0.0154767
							10450	149.159		15045	149.253									9856.14	-44.37		9045	-44.7165					10450	0.00762924		9045	0.0155122
							10460	149.157		15046	149.257									9867.41	-44.43		9046	-44.7156					10460	0.0128862		9046	0.015548
							10470	149.155		15047	149.261									9878.69	-43.73		9047	-44.7147					10470	0.0127886		9047	0.015584
							10480	149.153		15048	149.266									9890.53	-45.52		9048	-44.7138					10480	0.0118828		9048	0.0156202
							10490	149.151		15049	149.27									9902.37	-45.26		9049	-44.7128					10490	0.0156329		9049	0.0156566
							10500	149.149		15050	149.275									9914.21	-43.97		9050	-44.7119					10500	0.0185883		9050	0.0156933
							10510	149.147		15051	149.28									9925.1	-44.12		9051	-44.7109					10510	0.025643		9051	0.0157302
							10520	149.145		15052	149.285									9935.99	-43.87		9052	-44.71					10520	0.0342131		9052	0.0157672
							10530	149.143		15053	149.29									9946.88	-44.14		9053	-44.709					10530	0.04785		9053	0.0158045
							10540	149.141		15054	149.295									9958.35	-44.75		9054	-44.7081					10540	0.043682		9054	0.015842
							10550	149.138		15055	149.3									9969.83	-44.45		9055	-44.7071					10550	0.0428985		9055	0.0158797
							10560	149.136		15056	149.306									9981.76	-43.69		9056	-44.7061					10560	0.0275911		9056	0.0159177
							10570	149.134		15057	149.311									9992.51	-44.34		9057	-44.7051					10570	0.023405		9057	0.0159558
							10580	149.132		15058	149.317									10003.7	-44.51		9058	-44.7041					10580	0.0265206		9058	0.0159941
							10590	149.13		15059	149.323									10014.9	-43.73		9059	-44.7031					10590	0.0297018		9059	0.0160326
							10600	149.128		15060	149.328									10025.9	-44		9060	-44.7021					10600	0.0228765		9060	0.0160713
							10610	149.126		15061	149.334									10037	-44.34		9061	-44.7011					10610	0.0187369		9061	0.0161103
							10620	149.124		15062	149.34									10048	-44.96		9062	-44.7001					10620	0.018522		9062	0.0161494
							10630	149.122		15063	149.347									10059.6	-44.12		9063	-44.6991					10630	0.0221628		9063	0.0161887
							10640	149.12		15064	149.353									10071.3	-44.41		9064	-44.6981					10640	0.0287148		9064	0.0162281
							10650	149.118		15065	149.359									10082.9	-44.06		9065	-44.6971					10650	0.0210404		9065	0.0162678
							10660	149.116		15066	149.366									10094.8	-44.85		9066	-44.696					10660	0.0357063		9066	0.0163077
							10670	149.114		15067	149.372									10106.7	-45.21		9067	-44.695					10670	0.0416082		9067	0.0163477
							10680	149.112		15068	149.379									10118.6	-44.48		9068	-44.6939					10680	0.0441352		9068	0.0163879
							10690	149.11		15069	149.386									10130.7	-45.38		9069	-44.6929					10690	0.046861		9069	0.0164283
							10700	149.108		15070	149.393									10142.8	-44.55		9070	-44.6918					10700	0.0285445		9070	0.0164688
							10710	149.106		15071	149.4									10154.9	-44.69		9071	-44.6908					10710	0.0312501		9071	0.0165095
							10720	149.104		15072	149.407									10166.5	-43.44		9072	-44.6897					10720	0.0313993		9072	0.0165504
							10730	149.102		15073	149.414									10178.2	-45.28		9073	-44.6886					10730	0.0264822		9073	0.0165915
							10740	149.1		15074	149.421									10189.8	-44.14		9074	-44.6876					10740	0.0233622		9074	0.0166327
							10750	149.098		15075	149.428									10201.5	-44.42		9075	-44.6865					10750	0.0236259		9075	0.016674
							10760	149.097		15076	149.436									10213.2	-44.84		9076	-44.6854					10760	0.0271994		9076	0.0167156
							10770	149.095		15077	149.443									10224.9	-44.64		9077	-44.6843					10770	0.0203798		9077	0.0167572
							10780	149.093		15078	149.451									10235.7	-42.8		9078	-44.6832					10780	0.0159788		9078	0.0167991
							10790	149.091		15079	149.458									10246.4	-43.59		9079	-44.6821					10790	0.0294166		9079	0.016841
							10800	149.089		15080	149.466									10257.2	-43.87		9080	-44.681					10800	0.0242787		9080	0.0168831
							10810	149.087		15081	149.474									10269	-44.64		9081	-44.6799					10810	0.0223769		9081	0.0169254
							10820	149.086		15082	149.482									10280.9	-45.15		9082	-44.6788					10820	0.0211532		9082	0.0169677
							10830	149.084		15083	149.49									10292.7	-45.05		9083	-44.6777					10830	0.0196302		9083	0.0170102
							10840	149.082		15084	149.498									10303.9	-43.21		9084	-44.6766					10840	0.018187		9084	0.0170529
							10850	149.08		15085	149.506									10315.1	-43.88		9085	-44.6755					10850	0.0165711		9085	0.0170956
							10860	149.079		15086	149.514									10326.3	-44.71		9086	-44.6743					10860	0.0150157		9086	0.0171385
							10870	149.077		15087	149.523									10338.1	-44.43		9087	-44.6732					10870	0.0225333		9087	0.0171815
							10880	149.075		15088	149.531									10350	-44.36		9088	-44.6721					10880	0.0315122		9088	0.0172247
							10890	149.074		15089	149.539									10361.8	-43.92		9089	-44.671					10890	0.0312211		9089	0.0172679
							10900	149.072		15090	149.548									10373	-44.74		9090	-44.6698					10900	0.0258155		9090	0.0173112
							10910	149.071		15091	149.556									10384.3	-43.46		9091	-44.6687					10910	0.0272944		9091	0.0173547
							10920	149.069		15092	149.565									10395.5	-44.48		9092	-44.6676					10920	0.024847		9092	0.0173982
							10930	149.067		15093	149.573									10407.3	-44.13		9093	-44.6664					10930	0.0163528		9093	0.0174419
							10940	149.066		15094	149.582									10419.1	-44.72		9094	-44.6653					10940	0.021083		9094	0.0174856
							10950	149.064		15095	149.591									10430.9	-44.13		9095	-44.6642					10950	0.0214948		9095	0.0175295
							10960	149.063		15096	149.6									10442.3	-43.72		9096	-44.663					10960	0.0122352		9096	0.0175734
							10970	149.062		15097	149.608									10453.6	-44.54		9097	-44.6619					10970	0.00817436		9097	0.0176174
							10980	149.06		15098	149.617									10465	-44.07		9098	-44.6607					10980	0.0126882		9098	0.0176615
							10990	149.059		15099	149.626									10476.6	-43.86		9099	-44.6596					10990	0.0123383		9099	0.0177057
							11000	149.057		15100	149.635									10488.3	-45.05		9100	-44.6584					11000	0.00656484		9100	0.0177499
							11010	149.056		15101	149.644									10499.9	-44.21		9101	-44.6573					11010	0.0102699		9101	0.0177943
							11020	149.055		15102	149.653									10511.2	-44.44		9102	-44.6561					11020	0.0106796		9102	0.0178387
							11030	149.053		15103	149.662									10522.4	-43.5		9103	-44.655					11030	0.0121203		9103	0.0178831
							11040	149.052		15104	149.671									10533.7	-44.36		9104	-44.6538					11040	0.0098077		9104	0.0179276
							11050	149.051		15105	149.681									10546	-44.74		9105	-44.6527					11050	0.00711461		9105	0.0179722
							11060	149.05		15106	149.69									10558.4	-45.44		9106	-44.6515					11060	0.0135211		9106	0.0180168
							11070	149.048		15107	149.699									10570.7	-42.83		9107	-44.6504					11070	0.0212361		9107	0.0180615
							11080	149.047		15108	149.708									10581.3	-43.51		9108	-44.6493					11080	0.0278984		9108	0.0181063
							11090	149.046		15109	149.717									10591.9	-44		9109	-44.6481					11090	0.0221645		9109	0.018151
							11100	149.045		15110	149.727									10602.5	-44.63		9110	-44.647					11100	0.0137901		9110	0.0181959
							11110	149.044		15111	149.736									10614.4	-44.05		9111	-44.6458					11110	0.00529547		9111	0.0182407
							11120	149.043		15112	149.745									10626.3	-44.91		9112	-44.6447					11120	0.0114714		9112	0.0182856
							11130	149.042		15113	149.754									10638.2	-44.14		9113	-44.6435					11130	0.0121315		9113	0.0183305
							11140	149.041		15114	149.764									10649.5	-43.45		9114	-44.6424					11140	0.014239		9114	0.0183755
							11150	149.04		15115	149.773									10660.8	-44.56		9115	-44.6412					11150	0.0231449		9115	0.0184204
							11160	149.039		15116	149.782									10672.1	-43.56		9116	-44.6401					11160	0.02178		9116	0.0184654
							11170	149.038		15117	149.792									10683.7	-44.72		9117	-44.639					11170	0.0285129		9117	0.0185105
							11180	149.037		15118	149.801									10695.2	-44.62		9118	-44.6378					11180	0.0337418		9118	0.0185555
							11190	149.036		15119	149.81									10706.8	-44.1		9119	-44.6367					11190	0.0406756		9119	0.0186005
							11200	149.035		15120	149.82									10718.3	-44.66		9120	-44.6356					11200	0.0301372		9120	0.0186456
							11210	149.034		15121	149.829									10729.7	-43.76		9121	-44.6345					11210	0.0301121		9121	0.0186906
							11220	149.033		15122	149.838									10741.2	-43.7		9122	-44.6333					11220	0.0291706		9122	0.0187357
							11230	149.033		15123	149.847									10752.4	-44.19		9123	-44.6322					11230	0.041673		9123	0.0187807
							11240	149.032		15124	149.857									10763.6	-44.11		9124	-44.6311					11240	0.0399726		9124	0.0188258
							11250	149.031		15125	149.866									10774.8	-45.04		9125	-44.63					11250	0.0357926		9125	0.0188708
							11260	149.03		15126	149.875									10786.3	-43.76		9126	-44.6289					11260	0.0508748		9126	0.0189158
							11270	149.03		15127	149.884									10797.9	-43.98		9127	-44.6278					11270	0.0394876		9127	0.0189608
							11280	149.029		15128	149.894									10809.4	-44.91		9128	-44.6267					11280	0.035275		9128	0.0190058
							11290	149.028		15129	149.903									10821	-43.64		9129	-44.6256					11290	0.0398102		9129	0.0190508
							11300	149.028		15130	149.912									10832.5	-44.47		9130	-44.6245					11300	0.0569349		9130	0.0190958
							11310	149.027		15131	149.921									10844.1	-45.47		9131	-44.6234					11310	0.0627663		9131	0.0191407
							11320	149.026		15132	149.93									10856	-44.93		9132	-44.6223					11320	0.0596551		9132	0.0191856
							11330	149.026		15133	149.939									10867.9	-43.46		9133	-44.6212					11330	0.0641212		9133	0.0192304
							11340	149.025		15134	149.948									10879.8	-43.47		9134	-44.6202					11340	0.0680472		9134	0.0192753
							11350	149.025		15135	149.957									10891.1	-44.31		9135	-44.6191					11350	0.0905095		9135	0.01932
							11360	149.024		15136	149.966									10902.3	-44.6		9136	-44.618					11360	0.088943		9136	0.0193648
							11370	149.024		15137	149.975									10913.6	-43.78		9137	-44.617					11370	0.0878835		9137	0.0194095
							11380	149.023		15138	149.984									10925.3	-44.73		9138	-44.6159					11380	0.0982522		9138	0.0194542
							11390	149.023		15139	149.993									10937.1	-45.1		9139	-44.6149					11390	0.0916673		9139	0.0194988
							11400	149.023		15140	150.002									10948.8	-43.6		9140	-44.6139					11400	0.0794136		9140	0.0195433
							11410	149.022		15141	150.011									10959.9	-44.92		9141	-44.6128					11410	0.07777		9141	0.0195878
							11420	149.022		15142	150.019									10971.1	-43.68		9142	-44.6118					11420	0.0775518		9142	0.0196323
							11430	149.021		15143	150.028									10982.2	-43.82		9143	-44.6108					11430	0.0508381		9143	0.0196766
							11440	149.021		15144	150.037									10993.8	-44.69		9144	-44.6098					11440	0.0462623		9144	0.0197209
							11450	149.021		15145	150.045									11005.4	-44.96		9145	-44.6088					11450	0.0588785		9145	0.0197652
							11460	149.021		15146	150.054									11017	-44.11		9146	-44.6078					11460	0.0633573		9146	0.0198094
							11470	149.02		15147	150.062									11028.3	-44.82		9147	-44.6068					11470	0.0523312		9147	0.0198535
							11480	149.02		15148	150.07									11039.5	-43.79		9148	-44.6058					11480	0.0389646		9148	0.0198975
							11490	149.02		15149	150.079									11050.8	-44.33		9149	-44.6048					11490	0.0371104		9149	0.0199415
							11500	149.02		15150	150.087									11062.5	-44.32		9150	-44.6039					11500	0.0363999		9150	0.0199854
							11510	149.019		15151	150.095									11074.3	-45.26		9151	-44.6029					11510	0.0545164		9151	0.0200292
							11520	149.019		15152	150.103									11086	-44.46		9152	-44.602					11520	0.0512114		9152	0.0200729
							11530	149.019		15153	150.112									11097.1	-44.09		9153	-44.601					11530	0.0732381		9153	0.0201166
							11540	149.019		15154	150.12									11108.2	-43.97		9154	-44.6001					11540	0.0700158		9154	0.0201601
							11550	149.019		15155	150.128									11119.3	-45.02		9155	-44.5992					11550	0.053381		9155	0.0202036
							11560	149.019		15156	150.135									11131.9	-45.39		9156	-44.5983					11560	0.0509106		9156	0.020247
							11570	149.019		15157	150.143									11144.6	-45.82		9157	-44.5974					11570	0.0524441		9157	0.0202902
							11580	149.019		15158	150.151									11157.2	-44.99		9158	-44.5965					11580	0.0712869		9158	0.0203334
							11590	149.019		15159	150.159									11169.2	-44.95		9159	-44.5956					11590	0.0887785		9159	0.0203765
							11600	149.019		15160	150.166									11181.2	-44.87		9160	-44.5947					11600	0.0688215		9160	0.0204195
							11610	149.019		15161	150.174									11193.2	-44.65		9161	-44.5939					11610	0.0568347		9161	0.0204624
							11620	149.019		15162	150.181									11204.8	-44.56		9162	-44.593					11620	0.0323138		9162	0.0205052
							11630	149.019		15163	150.189									11216.4	-44.85		9163	-44.5922					11630	0.0414086		9163	0.0205478
							11640	149.019		15164	150.196									11228	-45.53		9164	-44.5914					11640	0.0711359		9164	0.0205904
							11650	149.019		15165	150.203									11239.4	-44.47		9165	-44.5905					11650	0.038757		9165	0.0206329
							11660	149.019		15166	150.21									11250.8	-43.69		9166	-44.5897					11660	0.0303081		9166	0.0206752
							11670	149.019		15167	150.217									11262.2	-44.62		9167	-44.5889					11670	0.0249046		9167	0.0207175
							11680	149.019		15168	150.224									11272.9	-43.46		9168	-44.5882					11680	0.0243471		9168	0.0207596
							11690	149.019		15169	150.231									11283.6	-43.93		9169	-44.5874					11690	0.0166921		9169	0.0208016
							11700	149.019		15170	150.238									11294.3	-43.94		9170	-44.5866					11700	0.0182877		9170	0.0208435
							11710	149.019		15171	150.245									11304.7	-43.22		9171	-44.5859					11710	0.0254498		9171	0.0208853
							11720	149.019		15172	150.251									11315.1	-44.05		9172	-44.5851					11720	0.0248587		9172	0.0209269
							11730	149.019		15173	150.258									11325.5	-44.67		9173	-44.5844					11730	0.0223265		9173	0.0209685
							11740	149.02		15174	150.264									11337.1	-44.74		9174	-44.5837					11740	0.0278937		9174	0.0210099
							11750	149.02		15175	150.271									11348.8	-45.08		9175	-44.583					11750	0.0271363		9175	0.0210511
							11760	149.02		15176	150.277									11360.4	-43.78		9176	-44.5823					11760	0.0190867		9176	0.0210923
							11770	149.02		15177	150.283									11371.4	-44.23		9177	-44.5816					11770	0.0189185		9177	0.0211333
							11780	149.02		15178	150.289									11382.2	-45.14		9178	-44.581					11780	0.0107476		9178	0.0211743
							11790	149.021		15179	150.295									11393.5	-44.28		9179	-44.5803					11790	0.0134113		9179	0.021215
							11800	149.021		15180	150.301									11404.9	-44.73		9180	-44.5797					11800	0.0318522		9180	0.0212557
							11810	149.021		15181	150.307									11416.4	-45.16		9181	-44.5791					11810	0.0468034		9181	0.0212962
							11820	149.021		15182	150.313									11427.8	-44.16		9182	-44.5785					11820	0.0274556		9182	0.0213366
							11830	149.021		15183	150.319									11438.6	-44.04		9183	-44.5779					11830	0.0171026		9183	0.0213768
							11840	149.022		15184	150.324									11449.5	-44.53		9184	-44.5773					11840	0.0222713		9184	0.021417
							11850	149.022		15185	150.33									11460.3	-44.36		9185	-44.5767					11850	0.0198989		9185	0.0214569
							11860	149.022		15186	150.335									11471.6	-45.35		9186	-44.5762					11860	0.0233337		9186	0.0214968
							11870	149.022		15187	150.34									11482.8	-44.24		9187	-44.5757					11870	0.02723		9187	0.0215365
							11880	149.023		15188	150.345									11494.1	-45.49		9188	-44.5751					11880	0.0454044		9188	0.0215761
							11890	149.023		15189	150.351									11506.4	-44.83		9189	-44.5746					11890	0.0399891		9189	0.0216155
							11900	149.023		15190	150.356									11518.8	-46.17		9190	-44.5741					11900	0.0356444		9190	0.0216548
							11910	149.024		15191	150.36									11531.1	-45.35		9191	-44.5737					11910	0.0257705		9191	0.021694
							11920	149.024		15192	150.365									11543.1	-44.91		9192	-44.5732					11920	0.0210462		9192	0.021733
							11930	149.024		15193	150.37									11555.1	-45.5		9193	-44.5728					11930	0.0122366		9193	0.0217718
							11940	149.025		15194	150.375									11567.1	-45.89		9194	-44.5723					11940	0.0159542		9194	0.0218106
							11950	149.025		15195	150.379									11579.7	-45.67		9195	-44.5719					11950	0.015172		9195	0.0218492
							11960	149.025		15196	150.383									11592.4	-45.74		9196	-44.5715					11960	0.0211765		9196	0.0218876
							11970	149.025		15197	150.388									11605	-45.21		9197	-44.5711					11970	0.0231829		9197	0.0219259
							11980	149.026		15198	150.392									11615.4	-43.85		9198	-44.5708					11980	0.0194584		9198	0.0219641
							11990	149.026		15199	150.396									11625.9	-43.08		9199	-44.5704					11990	0.0342591		9199	0.0220021
							12000	149.012		15200	150.4									11636.3	-43.82		9200	-44.5701					12000	0.0495137		9200	0.02204
							12010	149.01		15201	150.404									11646.9	-44.55		9201	-44.5697					12010	0.0532884		9201	0.0220777
							12020	149.008		15202	150.408									11657.4	-44.04		9202	-44.5694					12020	0.0372782		9202	0.0221153
							12030	149.005		15203	150.412									11668	-44.23		9203	-44.5691					12030	0.0495331		9203	0.0221527
							12040	149.003		15204	150.415									11678.5	-44.19		9204	-44.5689					12040	0.0540312		9204	0.02219
							12050	149.001		15205	150.419									11689.1	-43.93		9205	-44.5686					12050	0.0445879		9205	0.0222272
							12060	148.999		15206	150.422									11699.6	-45.37		9206	-44.5684					12060	0.0368543		9206	0.0222642
							12070	148.997		15207	150.426									11710.8	-44.22		9207	-44.5682					12070	0.0378906		9207	0.022301
							12080	148.995		15208	150.429									11721.8	-44.58		9208	-44.5679					12080	0.0362897		9208	0.0223377
							12090	148.993		15209	150.432									11733.2	-46		9209	-44.5678					12090	0.0500885		9209	0.0223743
							12100	148.99		15210	150.435									11744.8	-44.37		9210	-44.5676					12100	0.0674101		9210	0.0224107
							12110	148.988		15211	150.438									11756.4	-44.86		9211	-44.5674					12110	0.0872348		9211	0.022447
							12120	148.986		15212	150.441									11768	-43.85		9212	-44.5673					12120	0.073825		9212	0.0224831
							12130	148.984		15213	150.444									11778.9	-44.25		9213	-44.5672					12130	0.0722763		9213	0.0225191
							12140	148.981		15214	150.446									11789.7	-45.36		9214	-44.5671					12140	0.0655755		9214	0.0225549
							12150	148.979		15215	150.449									11800.6	-44.53		9215	-44.567					12150	0.0726857		9215	0.0225906
							12160	148.977		15216	150.451									11811.3	-43.79		9216	-44.5669					12160	0.065919		9216	0.0226262
							12170	148.974		15217	150.454									11822.1	-44.73		9217	-44.5668					12170	0.0622886		9217	0.0226616
							12180	148.972		15218	150.456									11832.8	-45.41		9218	-44.5668					12180	0.0542544		9218	0.0226968
							12190	148.969		15219	150.458									11844.5	-45.28		9219	-44.5668					12190	0.0421167		9219	0.0227319
							12200	148.967		15220	150.46									11855.8	-44.99		9220	-44.5668					12200	0.0367381		9220	0.0227669
							12210	148.964		15221	150.462									11868	-45.79		9221	-44.5668					12210	0.0454388		9221	0.0228017
							12220	148.962		15222	150.464									11879.5	-44.8		9222	-44.5668					12220	0.0504211		9222	0.0228364
							12230	148.959		15223	150.466									11891	-44.52		9223	-44.5669					12230	0.0436742		9223	0.022871
							12240	148.957		15224	150.468									11902.5	-45.07		9224	-44.567					12240	0.0470527		9224	0.0229054
							12250	148.954		15225	150.469									11914	-45.52		9225	-44.567					12250	0.0426748		9225	0.0229396
							12260	148.951		15226	150.471									11925.6	-44.63		9226	-44.5671					12260	0.0223901		9226	0.0229737
							12270	148.949		15227	150.472									11937.1	-45.07		9227	-44.5673					12270	0.0224231		9227	0.0230077
							12280	148.946		15228	150.474									11948.8	-44.44		9228	-44.5674					12280	0.0272024		9228	0.0230415
							12290	148.943		15229	150.475									11960.6	-46.37		9229	-44.5676					12290	0.0240026		9229	0.0230752
							12300	148.94		15230	150.476									11972.3	-44		9230	-44.5677					12300	0.0233544		9230	0.0231088
							12310	148.937		15231	150.477									11983	-43.87		9231	-44.5679					12310	0.0206651		9231	0.0231422
							12320	148.935		15232	150.478									11993.7	-45.42		9232	-44.5681					12320	0.0179353		9232	0.0231755
							12330	148.932		15233	150.479									12004.4	-45.33		9233	-44.5684					12330	0.0142784		9233	0.0232086
							12340	148.929		15234	150.48									12016.6	-45.79		9234	-44.5686					12340	0.0154806		9234	0.0232416
							12350	148.926		15235	150.48									12028.7	-45.7		9235	-44.5689					12350	0.0163561		9235	0.0232745
							12360	148.923		15236	150.481									12040.9	-44.31		9236	-44.5691					12360	0.0329231		9236	0.0233072
							12370	148.92		15237	150.481									12051.9	-45.16		9237	-44.5694					12370	0.0220591		9237	0.0233398
							12380	148.917		15238	150.482									12062.9	-44.71		9238	-44.5698					12380	0.0175303		9238	0.0233723
							12390	148.913		15239	150.482									12073.9	-45.79		9239	-44.5701					12390	0.0257806		9239	0.0234046
							12400	148.91		15240	150.482									12086	-45.07		9240	-44.5704					12400	0.0242021		9240	0.0234368
							12410	148.907		15241	150.483									12098.2	-45.96		9241	-44.5708					12410	0.0169416		9241	0.0234688
							12420	148.904		15242	150.483									12110.3	-45.24		9242	-44.5712					12420	0.0162619		9242	0.0235008
							12430	148.901		15243	150.483									12121.9	-45.1		9243	-44.5716					12430	0.0183252		9243	0.0235326
							12440	148.897		15244	150.483									12133.6	-45.41		9244	-44.572					12440	0.0289555		9244	0.0235642
							12450	148.894		15245	150.482									12145.2	-45.36		9245	-44.5724					12450	0.0264391		9245	0.0235958
							12460	148.891		15246	150.482									12157.3	-45.35		9246	-44.5729					12460	0.0245323		9246	0.0236272
							12470	148.887		15247	150.482									12169.3	-46.11		9247	-44.5734					12470	0.0270906		9247	0.0236585
							12480	148.884		15248	150.481									12181.4	-46.03		9248	-44.5738					12480	0.0216845		9248	0.0236897
							12490	148.88		15249	150.481									12193.8	-45.25		9249	-44.5743					12490	0.0190002		9249	0.0237207
							12500	148.877		15250	150.48									12206.1	-46.18		9250	-44.5749					12500	0.0196461		9250	0.0237516
							12510	148.873		15251	150.479									12218.5	-45.75		9251	-44.5754					12510	0.0220186		9251	0.0237824
							12520	148.869		15252	150.479									12230.7	-45.97		9252	-44.576					12520	0.0267686		9252	0.0238131
							12530	148.866		15253	150.478									12242.9	-45.46		9253	-44.5765					12530	0.0327327		9253	0.0238436
							12540	148.862		15254	150.477									12255.1	-45.52		9254	-44.5771					12540	0.0391295		9254	0.023874
							12550	148.858		15255	150.476									12267.7	-45.9		9255	-44.5777					12550	0.0328235		9255	0.0239044
							12560	148.854		15256	150.475									12280.2	-46.63		9256	-44.5783					12560	0.0308234		9256	0.0239346
							12570	148.85		15257	150.473									12292.8	-45.88		9257	-44.579					12570	0.0282217		9257	0.0239646
							12580	148.847		15258	150.472									12305	-45.06		9258	-44.5796					12580	0.0164389		9258	0.0239946
							12590	148.843		15259	150.471									12317.1	-46.28		9259	-44.5803					12590	0.0180163		9259	0.0240244
							12600	148.839		15260	150.469									12329.3	-46.42		9260	-44.581					12600	0.0301252		9260	0.0240542
							12610	148.835		15261	150.468									12343	-47.01		9261	-44.5817					12610	0.0275226		9261	0.0240838
							12620	148.83		15262	150.466									12356.8	-47.05		9262	-44.5824					12620	0.0623821		9262	0.0241133
							12630	148.826		15263	150.464									12370.5	-46.15		9263	-44.5831					12630	0.0552957		9263	0.0241427
							12640	148.822		15264	150.462									12382.6	-45.32		9264	-44.5838					12640	0.0421492		9264	0.024172
							12650	148.818		15265	150.461									12394.8	-45.71		9265	-44.5846					12650	0.0300669		9265	0.0242012
							12660	148.814		15266	150.459									12406.9	-46.68		9266	-44.5854					12660	0.0202492		9266	0.0242302
							12670	148.809		15267	150.457									12420.4	-46.65		9267	-44.5861					12670	0.0146082		9267	0.0242592
							12680	148.805		15268	150.455									12433.9	-46.73		9268	-44.5869					12680	0.0359441		9268	0.0242881
							12690	148.801		15269	150.452									12447.4	-46.82		9269	-44.5878					12690	0.0563643		9269	0.0243168
							12700	148.796		15270	150.45									12460.1	-45.36		9270	-44.5886					12700	0.0354537		9270	0.0243455
							12710	148.792		15271	150.448									12472.9	-46.37		9271	-44.5894					12710	0.014598		9271	0.024374
							12720	148.787		15272	150.445									12485.6	-46.25		9272	-44.5903					12720	0.0118624		9272	0.0244025
							12730	148.782		15273	150.443									12498.5	-46.41		9273	-44.5912					12730	0.0120234		9273	0.0244309
							12740	148.778		15274	150.44									12511.3	-46.12		9274	-44.592					12740	0.0203137		9274	0.0244591
							12750	148.773		15275	150.438									12524.2	-46.16		9275	-44.5929					12750	0.0387639		9275	0.0244873
							12760	148.768		15276	150.435									12538	-47.36		9276	-44.5938					12760	0.0387384		9276	0.0245154
							12770	148.764		15277	150.432									12551.3	-46.69		9277	-44.5948					12770	0.029102		9277	0.0245433
							12780	148.759		15278	150.429									12564.9	-46.67		9278	-44.5957					12780	0.0278014		9278	0.0245712
							12790	148.754		15279	150.426									12578.9	-47.41		9279	-44.5966					12790	0.0408628		9279	0.024599
							12800	148.749		15280	150.423									12593.2	-46.99		9280	-44.5976					12800	0.0378606		9280	0.0246267
							12810	148.744		15281	150.42									12607.2	-47.25		9281	-44.5986					12810	0.0263367		9281	0.0246543
							12820	148.739		15282	150.417									12620.8	-46.58		9282	-44.5996					12820	0.0338622		9282	0.0246819
							12830	148.734		15283	150.414									12634.1	-46.47		9283	-44.6005					12830	0.0342085		9283	0.0247093
							12840	148.729		15284	150.411									12647.7	-46.73		9284	-44.6015					12840	0.0337754		9284	0.0247367
							12850	148.724		15285	150.407									12661.9	-47.35		9285	-44.6026					12850	0.0503495		9285	0.024764
							12860	148.718		15286	150.404									12676.1	-47.37		9286	-44.6036					12860	0.0546798		9286	0.0247912
							12870	148.713		15287	150.4									12690.3	-47.2		9287	-44.6046					12870	0.0516026		9287	0.0248183
							12880	148.708		15288	150.397									12704.6	-47.5		9288	-44.6057					12880	0.0284288		9288	0.0248453
							12890	148.702		15289	150.393									12718.8	-46.9		9289	-44.6067					12890	0.027058		9289	0.0248723
							12900	148.697		15290	150.389									12733.1	-46.44		9290	-44.6078					12900	0.0331198		9290	0.0248992
							12910	148.691		15291	150.385									12747.2	-47.63		9291	-44.6088					12910	0.038515		9291	0.024926
							12920	148.686		15292	150.381									12761.3	-47.26		9292	-44.6099					12920	0.0250336		9292	0.0249527
							12930	148.68		15293	150.378									12775.4	-47.26		9293	-44.611					12930	0.0302868		9293	0.0249794
							12940	148.675		15294	150.373									12790.5	-47.47		9294	-44.6121					12940	0.0435148		9294	0.025006
							12950	148.669		15295	150.369									12804.5	-47.42		9295	-44.6132					12950	0.0211575		9295	0.0250325
							12960	148.663		15296	150.365									12819	-47.85		9296	-44.6143					12960	0.0532103		9296	0.025059
							12970	148.658		15297	150.361									12834.5	-48.14		9297	-44.6155					12970	0.0569007		9297	0.0250853
							12980	148.652		15298	150.357									12849.9	-47.86		9298	-44.6166					12980	0.0581543		9298	0.0251117
							12990	148.646		15299	150.352									12865.4	-46.26		9299	-44.6177					12990	0.0587955		9299	0.0251379
							13000	148.64		15300	150.348									12879.5	-46.84		9300	-44.6189					13000	0.0752546		9300	0.0251641
							13010	148.634		15301	150.343									12893	-47.75		9301	-44.62					13010	0.0477925		9301	0.0251903
							13020	148.628		15302	150.339									12906.8	-47.49		9302	-44.6212					13020	0.0549899		9302	0.0252164
							13030	148.622		15303	150.334									12922	-47.71		9303	-44.6223					13030	0.0479184		9303	0.0252424
							13040	148.616		15304	150.329									12937.2	-48.27		9304	-44.6235					13040	0.0364642		9304	0.0252683
							13050	148.61		15305	150.325									12952.4	-48.08		9305	-44.6246					13050	0.0362899		9305	0.0252943
							13060	148.604		15306	150.32									12967.3	-47.26		9306	-44.6258					13060	0.0469455		9306	0.0253201
							13070	148.598		15307	150.315									12982.2	-47.66		9307	-44.627					13070	0.0467273		9307	0.0253459
							13080	148.591		15308	150.31									12997.1	-47.08		9308	-44.6282					13080	0.0539398		9308	0.0253717
							13090	148.585		15309	150.305									13011.6	-47.53		9309	-44.6294					13090	0.0552152		9309	0.0253974
							13100	148.579		15310	150.3									13026.1	-47.75		9310	-44.6305					13100	0.0742204		9310	0.0254231
							13110	148.572		15311	150.295									13040.6	-49.38		9311	-44.6317					13110	0.0660429		9311	0.0254487
							13120	148.566		15312	150.289									13056	-47.81		9312	-44.6329					13120	0.0595981		9312	0.0254742
							13130	148.559		15313	150.284									13071.5	-46.99		9313	-44.6341					13130	0.0498069		9313	0.0254998
							13140	148.553		15314	150.279									13086.9	-46.99		9314	-44.6353					13140	0.0540885		9314	0.0255253
							13150	148.546		15315	150.273									13101	-47.19		9315	-44.6365					13150	0.0640528		9315	0.0255507
							13160	148.54		15316	150.268									13115.2	-47.57		9316	-44.6377					13160	0.053099		9316	0.0255761
							13170	148.533		15317	150.262									13129.3	-47.79		9317	-44.6389					13170	0.0543347		9317	0.0256015
							13180	148.526		15318	150.257									13144.4	-48.01		9318	-44.6401					13180	0.0526456		9318	0.0256268
							13190	148.52		15319	150.251									13159.6	-47.89		9319	-44.6413					13190	0.0484259		9319	0.0256522
							13200	148.513		15320	150.245									13174.7	-47.94		9320	-44.6425					13200	0.0529975		9320	0.0256774
							13210	148.506		15321	150.239									13190.7	-48.99		9321	-44.6437					13210	0.0468993		9321	0.0257027
							13220	148.499		15322	150.233									13206.8	-48.33		9322	-44.6449					13220	0.0459096		9322	0.0257279
							13230	148.493		15323	150.227									13222.8	-48.41		9323	-44.6461					13230	0.0427333		9323	0.0257531
							13240	148.486		15324	150.221									13238.2	-47.43		9324	-44.6473					13240	0.0565467		9324	0.0257783
							13250	148.479		15325	150.215									13253.7	-48.54		9325	-44.6484					13250	0.0723135		9325	0.0258034
							13260	148.472		15326	150.209									13269.1	-47.75		9326	-44.6496					13260	0.0683872		9326	0.0258285
							13270	148.465		15327	150.203									13284.1	-48.28		9327	-44.6508					13270	0.0677669		9327	0.0258536
							13280	148.458		15328	150.197									13299.2	-47.75		9328	-44.652					13280	0.0439334		9328	0.0258787
							13290	148.451		15329	150.19									13314.2	-48.08		9329	-44.6532					13290	0.0372975		9329	0.0259038
							13300	148.444		15330	150.184									13329.4	-47.83		9330	-44.6543					13300	0.0524223		9330	0.0259288
							13310	148.437		15331	150.178									13344.5	-48.13		9331	-44.6555					13310	0.054619		9331	0.0259539
							13320	148.43		15332	150.171									13359.7	-48.41		9332	-44.6567					13320	0.0436427		9332	0.0259789
							13330	148.423		15333	150.165									13375.3	-48.74		9333	-44.6578					13330	0.0314721		9333	0.0260039
							13340	148.415		15334	150.158									13391	-47.84		9334	-44.659					13340	0.0278746		9334	0.0260289
							13350	148.408		15335	150.151									13406.6	-46.53		9335	-44.6601					13350	0.0206442		9335	0.0260539
							13360	148.401		15336	150.144									13420.5	-47.41		9336	-44.6613					13360	0.0233496		9336	0.0260789
							13370	148.394		15337	150.138									13434.3	-47.99		9337	-44.6624					13370	0.0220215		9337	0.0261039
							13380	148.386		15338	150.131									13448.2	-47.71		9338	-44.6635					13380	0.020423		9338	0.0261289
							13390	148.379		15339	150.124									13462.5	-47.53		9339	-44.6646					13390	0.0237798		9339	0.0261539
							13400	148.372		15340	150.117									13476.8	-47.57		9340	-44.6658					13400	0.0218242		9340	0.0261789
							13410	148.364		15341	150.11									13491.1	-47.9		9341	-44.6669					13410	0.0240046		9341	0.0262039
							13420	148.357		15342	150.103									13505.3	-47.69		9342	-44.6679					13420	0.0229926		9342	0.0262289
							13430	148.35		15343	150.096									13519.5	-47.09		9343	-44.669					13430	0.0291299		9343	0.0262539
							13440	148.342		15344	150.088									13533.7	-47.38		9344	-44.6701					13440	0.0289166		9344	0.0262789
							13450	148.335		15345	150.081									13547.2	-47.1		9345	-44.6712					13450	0.0259095		9345	0.026304
							13460	148.328		15346	150.074									13560.8	-47.06		9346	-44.6722					13460	0.0254462		9346	0.026329
							13470	148.32		15347	150.066									13574.3	-48.01		9347	-44.6733					13470	0.0273906		9347	0.0263541
							13480	148.313		15348	150.059									13589.2	-47.99		9348	-44.6743					13480	0.0303907		9348	0.0263791
							13490	148.305		15349	150.051									13604	-48.07		9349	-44.6753					13490	0.0222016		9349	0.0264042
							13500	148.298		15350	150.044									13618.9	-47.57		9350	-44.6764					13500	0.0268645		9350	0.0264293
							13510	148.29		15351	150.036									13633.4	-48.38		9351	-44.6774					13510	0.0279433		9351	0.0264545
							13520	148.283		15352	150.028									13647.9	-47.56		9352	-44.6783					13520	0.0210935		9352	0.0264796
							13530	148.275		15353	150.021									13662.4	-48.08		9353	-44.6793					13530	0.0275034		9353	0.0265048
							13540	148.268		15354	150.013									13677.2	-47.82		9354	-44.6803					13540	0.0261828		9354	0.02653
							13550	148.26		15355	150.005									13691.9	-48.21		9355	-44.6812					13550	0.0232692		9355	0.0265553
							13560	148.253		15356	149.997									13706.7	-48.15		9356	-44.6822					13560	0.0299326		9356	0.0265806
							13570	148.245		15357	149.989									13721.6	-48.47		9357	-44.6831					13570	0.0362892		9357	0.0266059
							13580	148.238		15358	149.981									13736.6	-47.9		9358	-44.684					13580	0.0537124		9358	0.0266312
							13590	148.23		15359	149.973									13751.5	-48.2		9359	-44.6849					13590	0.0446159		9359	0.0266566
							13600	148.223		15360	149.965									13765.1	-47.19		9360	-44.6858					13600	0.0391484		9360	0.026682
							13610	148.215		15361	149.957									13778.7	-46.76		9361	-44.6867					13610	0.0423272		9361	0.0267075
							13620	148.208		15362	149.949									13792.3	-46.85		9362	-44.6875					13620	0.0324109		9362	0.026733
							13630	148.2		15363	149.94									13806.2	-47.77		9363	-44.6884					13630	0.0496558		9363	0.0267585
							13640	148.193		15364	149.932									13820	-48.18		9364	-44.6892					13640	0.0527363		9364	0.0267841
							13650	148.185		15365	149.924									13833.9	-47.49		9365	-44.69					13650	0.0530126		9365	0.0268098
							13660	148.177		15366	149.915									13848.9	-48.62		9366	-44.6908					13660	0.0429871		9366	0.0268354
							13670	148.17		15367	149.907									13863.8	-48.78		9367	-44.6916					13670	0.0423099		9367	0.0268612
							13680	148.162		15368	149.898									13878.8	-47.99		9368	-44.6923					13680	0.0297618		9368	0.026887
							13690	148.155		15369	149.89									13893.7	-47.81		9369	-44.6931					13690	0.029839		9369	0.0269128
							13700	148.147		15370	149.881									13908.5	-49.03		9370	-44.6938					13700	0.0315068		9370	0.0269388
							13710	148.14		15371	149.872									13923.4	-47.93		9371	-44.6945					13710	0.0341262		9371	0.0269647
							13720	148.132		15372	149.863									13937.9	-48.44		9372	-44.6952					13720	0.0384739		9372	0.0269908
							13730	148.125		15373	149.855									13952.4	-47.93		9373	-44.6958					13730	0.0638649		9373	0.0270169
							13740	148.118		15374	149.846									13966.9	-48.43		9374	-44.6965					13740	0.0681858		9374	0.027043
							13750	148.11		15375	149.837									13981.5	-48.43		9375	-44.6971					13750	0.0346346		9375	0.0270693
							13760	148.103		15376	149.828									13996	-47.69		9376	-44.6978					13760	0.0430308		9376	0.0270956
							13770	148.095		15377	149.819									14010.6	-48.5		9377	-44.6984					13770	0.0480089		9377	0.027122
							13780	148.088		15378	149.81									14024.6	-48.12		9378	-44.6989					13780	0.0406577		9378	0.0271484
							13790	148.08		15379	149.801									14038.6	-47.08		9379	-44.6995					13790	0.0441882		9379	0.0271749
							13800	148.073		15380	149.792									14052.6	-48.35		9380	-44.7					13800	0.0518556		9380	0.0272015
							13810	148.066		15381	149.782									14067.4	-48.47		9381	-44.7006					13810	0.0474593		9381	0.0272282
							13820	148.058		15382	149.773									14082.3	-48.45		9382	-44.7011					13820	0.0485399		9382	0.027255
							13830	148.051		15383	149.764									14097.1	-48.87		9383	-44.7015					13830	0.0506177		9383	0.0272818
							13840	148.044		15384	149.755									14113.5	-49.78		9384	-44.702					13840	0.0487105		9384	0.0273088
							13850	148.037		15385	149.745									14129.9	-49.37		9385	-44.7024					13850	0.0580819		9385	0.0273358
							13860	148.029		15386	149.736									14146.3	-48.32		9386	-44.7029					13860	0.0524614		9386	0.0273629
							13870	148.022		15387	149.726									14160.4	-49.03		9387	-44.7033					13870	0.0470202		9387	0.0273901
							13880	148.015		15388	149.717									14174.4	-46.82		9388	-44.7036					13880	0.0513037		9388	0.0274174
							13890	148.008		15389	149.707									14188.5	-48.72		9389	-44.704					13890	0.0452018		9389	0.0274448
							13900	148		15390	149.698									14202.8	-47.87		9390	-44.7043					13900	0.0477409		9390	0.0274723
							13910	147.993		15391	149.688									14217.2	-48.03		9391	-44.7047					13910	0.0536645		9391	0.0274999
							13920	147.986		15392	149.678									14231.5	-47.24		9392	-44.705					13920	0.048486		9392	0.0275276
							13930	147.979		15393	149.669									14244.7	-47.48		9393	-44.7052					13930	0.0493584		9393	0.0275554
							13940	147.972		15394	149.659									14258	-47.79		9394	-44.7055					13940	0.0390979		9394	0.0275833
							13950	147.965		15395	149.649									14271.2	-47.43		9395	-44.7057					13950	0.0275195		9395	0.0276113
							13960	147.958		15396	149.639									14285.6	-48.64		9396	-44.7059					13960	0.0381097		9396	0.0276395
							13970	147.951		15397	149.629									14300.1	-48.82		9397	-44.7061					13970	0.0405557		9397	0.0276677
							13980	147.944		15398	149.619									14314.5	-47.46		9398	-44.7063					13980	0.0277804		9398	0.027696
							13990	147.937		15399	149.609									14328.7	-48.35		9399	-44.7064					13990	0.0298772		9399	0.0277245
							14000	147.93		15400	149.599									14342.8	-48.61		9400	-44.7066					14000	0.0326461		9400	0.0277531
							14010	147.923		15401	149.589									14357	-48.8		9401	-44.7067					14010	0.0387301		9401	0.0277818
							14020	147.916		15402	149.579									14370.9	-46.96		9402	-44.7067					14020	0.04683		9402	0.0278106
							14030	147.91		15403	149.569									14384.9	-48.38		9403	-44.7068					14030	0.0405972		9403	0.0278395
							14040	147.903		15404	149.559									14398.8	-46.87		9404	-44.7068					14040	0.0353413		9404	0.0278686
							14050	147.896		15405	149.548									14411.7	-47.9		9405	-44.7069					14050	0.0362584		9405	0.0278978
							14060	147.889		15406	149.538									14424.7	-47.27		9406	-44.7068					14060	0.0513375		9406	0.0279271
							14070	147.883		15407	149.528									14437.6	-48.67		9407	-44.7068					14070	0.0424914		9407	0.0279565
							14080	147.876		15408	149.518									14451.7	-48.84		9408	-44.7068					14080	0.0434823		9408	0.0279861
							14090	147.869		15409	149.507									14465.8	-46.97		9409	-44.7067					14090	0.0352169		9409	0.0280158
							14100	147.863		15410	149.497									14479.9	-46.78		9410	-44.7066					14100	0.0255916		9410	0.0280457
							14110	147.856		15411	149.486									14492.5	-47.86		9411	-44.7065					14110	0.0306639		9411	0.0280757
							14120	147.85		15412	149.476									14505.2	-46.92		9412	-44.7063					14120	0.035016		9412	0.0281058
							14130	147.843		15413	149.465									14517.8	-48.06		9413	-44.7061					14130	0.0424783		9413	0.0281361
							14140	147.837		15414	149.455									14530.8	-46.46		9414	-44.706					14140	0.0216114		9414	0.0281665
							14150	147.83		15415	149.444									14543.7	-47.79		9415	-44.7057					14150	0.0296495		9415	0.028197
							14160	147.824		15416	149.434									14556.7	-46.17		9416	-44.7055					14160	0.0348638		9416	0.0282277
							14170	147.818		15417	149.423									14569.2	-47.59		9417	-44.7053					14170	0.0307324		9417	0.0282585
							14180	147.811		15418	149.412									14581.7	-47.62		9418	-44.705					14180	0.02844		9418	0.0282895
							14190	147.805		15419	149.402									14594.2	-47.9		9419	-44.7047					14190	0.0268814		9419	0.0283207
							14200	147.799		15420	149.391									14607.6	-47.16		9420	-44.7044					14200	0.0267074		9420	0.028352
							14210	147.793		15421	149.38									14621	-48.16		9421	-44.704					14210	0.0245027		9421	0.0283834
							14220	147.786		15422	149.369									14634.4	-48.48		9422	-44.7036					14220	0.0258932		9422	0.028415
							14230	147.78		15423	149.359									14648.2	-47.14		9423	-44.7032					14230	0.0426834		9423	0.0284467
							14240	147.774		15424	149.348									14662.1	-48.58		9424	-44.7028					14240	0.0478128		9424	0.0284787
							14250	147.768		15425	149.337									14675.9	-47.52		9425	-44.7024					14250	0.0431377		9425	0.0285107
							14260	147.762		15426	149.326									14689.2	-47.69		9426	-44.7019					14260	0.0441007		9426	0.0285429
							14270	147.756		15427	149.315									14702.5	-47.9		9427	-44.7015					14270	0.0546169		9427	0.0285753
							14280	147.75		15428	149.304									14715.8	-48.46		9428	-44.701					14280	0.0763189		9428	0.0286079
							14290	147.744		15429	149.293									14730.3	-48.71		9429	-44.7004					14290	0.0625603		9429	0.0286406
							14300	147.738		15430	149.282									14744.7	-48.24		9430	-44.6999					14300	0.0533509		9430	0.0286735
							14310	147.732		15431	149.271									14759.2	-47.64		9431	-44.6993					14310	0.0782769		9431	0.0287065
							14320	147.727		15432	149.26									14772.5	-48.22		9432	-44.6987					14320	0.0884053		9432	0.0287397
							14330	147.721		15433	149.249									14785.9	-47.43		9433	-44.6981					14330	0.0540434		9433	0.0287731
							14340	147.715		15434	149.238									14799.2	-47.15		9434	-44.6975					14340	0.070882		9434	0.0288067
							14350	147.709		15435	149.227									14811.5	-46.96		9435	-44.6968					14350	0.060443		9435	0.0288404
							14360	147.704		15436	149.216									14823.9	-47.14		9436	-44.6961					14360	0.050089		9436	0.0288743
							14370	147.698		15437	149.205									14836.2	-48.16		9437	-44.6954					14370	0.0590379		9437	0.0289083
							14380	147.693		15438	149.194									14849.3	-46.45		9438	-44.6947					14380	0.0848264		9438	0.0289426
							14390	147.687		15439	149.182									14862.5	-48.51		9439	-44.694					14390	0.0768245		9439	0.028977
							14400	147.682		15440	149.171									14875.6	-47.27		9440	-44.6932					14400	0.0728182		9440	0.0290116
							14410	147.676		15441	149.16									14888.4	-47.78		9441	-44.6924					14410	0.0642513		9441	0.0290463
							14420	147.671		15442	149.149									14901.3	-47.4		9442	-44.6916					14420	0.0709824		9442	0.0290813
							14430	147.665		15443	149.138									14914.1	-47.38		9443	-44.6908					14430	0.0641413		9443	0.0291164
							14440	147.66		15444	149.126									14927.2	-47.41		9444	-44.69					14440	0.0463691		9444	0.0291517
							14450	147.655		15445	149.115									14940.4	-48.32		9445	-44.6891					14450	0.0476882		9445	0.0291871
							14460	147.649		15446	149.104									14953.5	-48.16		9446	-44.6882					14460	0.0573829		9446	0.0292228
							14470	147.644		15447	149.093									14967.2	-47.8		9447	-44.6873					14470	0.0566497		9447	0.0292586
							14480	147.639		15448	149.081									14980.8	-48.21		9448	-44.6864					14480	0.0760434		9448	0.0292946
							14490	147.634		15449	149.07									14994.5	-47.88		9449	-44.6854					14490	0.08484		9449	0.0293308
							14500	147.628		15450	149.059									15007.8	-48.4		9450	-44.6845					14500	0.0861613		9450	0.0293672
							14510	147.623		15451	149.048									15021.2	-47.32		9451	-44.6835					14510	0.0742646		9451	0.0294037
							14520	147.618		15452	149.036									15034.5	-46.95		9452	-44.6825					14520	0.0548512		9452	0.0294404
							14530	147.613		15453	149.025									15047.6	-47.8		9453	-44.6815					14530	0.0500819		9453	0.0294773
							14540	147.608		15454	149.014									15060.8	-48.49		9454	-44.6804					14540	0.0619932		9454	0.0295144
							14550	147.603		15455	149.002									15073.9	-47.1		9455	-44.6793					14550	0.0524724		9455	0.0295517
							14560	147.598		15456	148.991									15086.5	-46.79		9456	-44.6783					14560	0.0609335		9456	0.0295891
							14570	147.593		15457	148.98									15099.2	-48.43		9457	-44.6772					14570	0.0631551		9457	0.0296268
							14580	147.589		15458	148.969									15111.8	-49.24		9458	-44.676					14580	0.0583958		9458	0.0296646
							14590	147.584		15459	148.957									15125.7	-48.22		9459	-44.6749					14590	0.0689064		9459	0.0297026
							14600	147.579		15460	148.946									15139.7	-47.5		9460	-44.6737					14600	0.0637978		9460	0.0297407
							14610	147.574		15461	148.935									15153.6	-47.79		9461	-44.6726					14610	0.0673502		9461	0.0297791
							14620	147.569		15462	148.923									15166.9	-48		9462	-44.6714					14620	0.0648765		9462	0.0298176
							14630	147.565		15463	148.912									15180.1	-47.89		9463	-44.6702					14630	0.0783655		9463	0.0298563
							14640	147.56		15464	148.901									15193.4	-48.39		9464	-44.6689					14640	0.0735747		9464	0.0298952
							14650	147.555		15465	148.89									15207	-47.66		9465	-44.6677					14650	0.0719167		9465	0.0299342
							14660	147.551		15466	148.878									15220.7	-48.31		9466	-44.6664					14660	0.0697221		9466	0.0299735
							14670	147.546		15467	148.867									15234.3	-48.81		9467	-44.6651					14670	0.0741218		9467	0.0300129
							14680	147.542		15468	148.856									15248	-48.18		9468	-44.6638					14680	0.0576837		9468	0.0300525
							14690	147.537		15469	148.845									15261.8	-47.7		9469	-44.6625					14690	0.0582597		9469	0.0300922
							14700	147.533		15470	148.833									15275.5	-47.08		9470	-44.6612					14700	0.0705428		9470	0.0301322
							14710	147.528		15471	148.822									15288	-47.36		9471	-44.6598					14710	0.0500993		9471	0.0301723
							14720	147.524		15472	148.811									15300.5	-47.72		9472	-44.6585					14720	0.0510685		9472	0.0302125
							14730	147.52		15473	148.8									15313	-48.15		9473	-44.6571					14730	0.0559895		9473	0.030253
							14740	147.515		15474	148.789									15326.5	-48.15		9474	-44.6557					14740	0.0551653		9474	0.0302936
							14750	147.511		15475	148.778									15340.1	-48.01		9475	-44.6543					14750	0.0716228		9475	0.0303344
							14760	147.507		15476	148.767									15353.6	-47.96		9476	-44.6529					14760	0.0755686		9476	0.0303753
							14770	147.503		15477	148.756									15367.7	-48.74		9477	-44.6514					14770	0.0841179		9477	0.0304164
							14780	147.498		15478	148.745									15381.8	-48.77		9478	-44.65					14780	0.0661549		9478	0.0304577
							14790	147.494		15479	148.733									15395.9	-49.1		9479	-44.6485					14790	0.0580526		9479	0.0304991
							14800	147.49		15480	148.723									15410.6	-48.57		9480	-44.647					14800	0.0672729		9480	0.0305407
							14810	147.486		15481	148.712									15425.3	-48.84		9481	-44.6455					14810	0.0631209		9481	0.0305824
							14820	147.482		15482	148.701									15440	-48.03		9482	-44.644					14820	0.0782541		9482	0.0306243
							14830	147.478		15483	148.69									15453.5	-48.43		9483	-44.6424					14830	0.0869474		9483	0.0306664
							14840	147.474		15484	148.679									15467	-47.86		9484	-44.6409					14840	0.119015		9484	0.0307086
							14850	147.47		15485	148.668									15480.5	-48.63		9485	-44.6393					14850	0.0934376		9485	0.0307509
							14860	147.466		15486	148.657									15495.2	-48.87		9486	-44.6378					14860	0.0593098		9486	0.0307934
							14870	147.462		15487	148.647									15509.9	-49.08		9487	-44.6362					14870	0.066099		9487	0.0308361
							14880	147.458		15488	148.636									15524.6	-48.22		9488	-44.6346					14880	0.0732939		9488	0.0308789
							14890	147.454		15489	148.625									15538.4	-47.8		9489	-44.633					14890	0.0660944		9489	0.0309218
							14900	147.45		15490	148.615									15552.1	-48.8		9490	-44.6313					14900	0.0635758		9490	0.0309649
							14910	147.447		15491	148.604									15565.9	-48.3		9491	-44.6297					14910	0.080482		9491	0.031008
							14920	147.443		15492	148.594									15579.8	-48.47		9492	-44.628					14920	0.123171		9492	0.0310514
							14930	147.439		15493	148.583									15593.6	-48.22		9493	-44.6264					14930	0.114984		9493	0.0310948
							14940	147.435		15494	148.573									15607.5	-48.53		9494	-44.6247					14940	0.0977382		9494	0.0311384
							14950	147.432		15495	148.562									15621.3	-47.83		9495	-44.623					14950	0.0683082		9495	0.0311821
							14960	147.428		15496	148.552									15635.2	-48.61		9496	-44.6213					14960	0.0647066		9496	0.0312259
							14970	147.424		15497	148.542									15662.2	-47.4		9497	-44.6196					14970	0.0820645		9497	0.0312699
							14980	147.421		15498	148.531									15675.5	-48.34		9498	-44.6179					14980	0.0891168		9498	0.0313139
							14990	147.417		15499	148.521									15702.2	-47.61		9499	-44.6161					14990	0.0856764		9499	0.0313581
							15000	147.414		15500	148.511									15715.6	-48.63		9500	-44.6144					15000	0.110519		9500	0.0314024
							15010	147.41		15501	148.501									15729.1	-48.5		9501	-44.6126					15010	0.109089		9501	0.0314468
							15020	147.407		15502	148.491									15744	-49.48		9502	-44.6109					15020	0.0908779		9502	0.0314912
							15030	147.403		15503	148.481									15759	-48.97		9503	-44.6091					15030	0.0809975		9503	0.0315358
							15040	147.4		15504	148.472									15773.9	-48.81		9504	-44.6073					15040	0.0903732		9504	0.0315805
							15050	147.396		15505	148.462									15787.2	-47.84		9505	-44.6055					15050	0.115445		9505	0.0316252
							15060	147.393		15506	148.452									15800.5	-47.31		9506	-44.6037					15060	0.116133		9506	0.0316701
							15070	147.39		15507	148.442									15813.8	-48.06		9507	-44.6019					15070	0.126903		9507	0.031715
							15080	147.386		15508	148.433									15827.8	-48.74		9508	-44.6001					15080	0.137766		9508	0.03176
							15090	147.383		15509	148.423									15841.8	-48.55		9509	-44.5983					15090	0.142246		9509	0.0318051
							15100	147.38		15510	148.414									15855.8	-48.51		9510	-44.5964					15100	0.144903		9510	0.0318502
							15110	147.376		15511	148.405									15870.2	-48.7		9511	-44.5946					15110	0.131104		9511	0.0318954
							15120	147.373		15512	148.395									15884.7	-48.93		9512	-44.5927					15120	0.111889		9512	0.0319407
							15130	147.37		15513	148.386									15899.1	-48.83		9513	-44.5909					15130	0.11886		9513	0.031986
							15140	147.367		15514	148.377									15913.6	-48.17		9514	-44.589					15140	0.142552		9514	0.0320314
							15150	147.364		15515	148.368									15928	-49.23		9515	-44.5871					15150	0.15633		9515	0.0320768
							15160	147.36		15516	148.359									15942.5	-47.74		9516	-44.5852					15160	0.124406		9516	0.0321223
							15170	147.357		15517	148.35									15956	-48.32		9517	-44.5834					15170	0.094244		9517	0.0321678
							15180	147.354		15518	148.342									15969.5	-48.43		9518	-44.5815					15180	0.0698172		9518	0.0322133
							15190	147.351		15519	148.333									15983	-49.06		9519	-44.5796					15190	0.0530997		9519	0.0322589
							15200	147.348		15520	148.325									15997.4	-48.57		9520	-44.5776					15200	0.0535233		9520	0.0323045
							15210	147.345		15521	148.316									16011.8	-48.57		9521	-44.5757					15210	0.0575007		9521	0.0323501
							15220	147.342		15522	148.308									16040	-48.52		9522	-44.5738					15220	0.0599391		9522	0.0323957
							15230	147.339		15523	148.3									16053.9	-48.08		9523	-44.5719					15230	0.0651417		9523	0.0324414
							15240	147.336		15524	148.291									16067.7	-48		9524	-44.5699					15240	0.0763217		9524	0.032487
							15250	147.333		15525	148.283									16081.4	-49		9525	-44.568					15250	0.074889		9525	0.0325326
							15260	147.331		15526	148.275									16095.1	-47.96		9526	-44.5661					15260	0.0630781		9526	0.0325783
							15270	147.328		15527	148.268									16108.8	-48.32		9527	-44.5641					15270	0.0477821		9527	0.0326239
							15280	147.325		15528	148.26									16138.5	-49.77		9528	-44.5622					15280	0.0448267		9528	0.0326695
							15290	147.322		15529	148.252									16153.3	-48.43		9529	-44.5602					15290	0.0440402		9529	0.0327151
							15300	147.319		15530	148.245									16166.8	-47.83		9530	-44.5583					15300	0.0453132		9530	0.0327606
							15310	147.317		15531	148.237									16180.2	-48.32		9531	-44.5563					15310	0.0493573		9531	0.0328061
							15320	147.314		15532	148.23									16193.7	-48.49		9532	-44.5543					15320	0.0484735		9532	0.0328516
							15330	147.311		15533	148.223									16207.6	-48.96		9533	-44.5524					15330	0.0454755		9533	0.0328971
							15340	147.308		15534	148.216									16221.5	-48		9534	-44.5504					15340	0.0422861		9534	0.0329425
							15350	147.306		15535	148.209									16235.4	-47.61		9535	-44.5484					15350	0.0394062		9535	0.0329878
							15360	147.303		15536	148.202									16248.5	-48.62		9536	-44.5465					15360	0.0391696		9536	0.0330331
							15370	147.3		15537	148.195									16261.5	-47.62		9537	-44.5445					15370	0.0442298		9537	0.0330783
							15380	147.298		15538	148.188									16274.6	-48.41		9538	-44.5425					15380	0.0506175		9538	0.0331234
							15390	147.295		15539	148.182									16289.6	-49.75		9539	-44.5405					15390	0.0566879		9539	0.0331684
							15400	147.293		15540	148.176									16304.7	-49.51		9540	-44.5386					15400	0.0588631		9540	0.0332134
							15410	147.29		15541	148.169									16319.7	-50.07		9541	-44.5366					15410	0.056177		9541	0.0332583
							15420	147.288		15542	148.163									16335.6	-50.26		9542	-44.5346					15420	0.0505613		9542	0.0333031
							15430	147.285		15543	148.157									16351.6	-48.9		9543	-44.5326					15430	0.0449817		9543	0.0333477
							15440	147.283		15544	148.151									16381.9	-48.74		9544	-44.5306					15440	0.0382852		9544	0.0333923
							15450	147.28		15545	148.146									16396.2	-48.99		9545	-44.5287					15450	0.0394737		9545	0.0334367
							15460	147.278		15546	148.14									16410.6	-49.2		9546	-44.5267					15460	0.0450875		9546	0.0334811
							15470	147.276		15547	148.134									16426.2	-49.76		9547	-44.5247					15470	0.0428595		9547	0.0335253
							15480	147.273		15548	148.129									16441.9	-49.86		9548	-44.5227					15480	0.0426667		9548	0.0335693
							15490	147.271		15549	148.124									16457.5	-49.12		9549	-44.5207					15490	0.0437492		9549	0.0336133
							15500	147.269		15550	148.119									16472.6	-49.28		9550	-44.5188					15500	0.0392493		9550	0.0336571
							15510	147.266		15551	148.114									16487.6	-49.54		9551	-44.5168					15510	0.0364336		9551	0.0337007
							15520	147.264		15552	148.109									16502.7	-50.4		9552	-44.5148					15520	0.0348203		9552	0.0337442
							15530	147.262		15553	148.104									16518.9	-49.99		9553	-44.5128					15530	0.0364189		9553	0.0337875
							15540	147.259		15554	148.1									16535.2	-49.58		9554	-44.5109					15540	0.0404512		9554	0.0338306
							15550	147.257		15555	148.095									16551.4	-50.41		9555	-44.5089					15550	0.0382902		9555	0.0338736
							15560	147.255		15556	148.091									16567.7	-49.79		9556	-44.5069					15560	0.0311021		9556	0.0339163
							15570	147.253		15557	148.087									16584.1	-49.95		9557	-44.505					15570	0.0356858		9557	0.0339589
							15580	147.251		15558	148.082									16600.4	-49.2		9558	-44.503					15580	0.0405466		9558	0.0340013
							15590	147.249		15559	148.079									16615.3	-49.3		9559	-44.5011					15590	0.0352125		9559	0.0340435
							15600	147.247		15560	148.075									16630.3	-49.43		9560	-44.4991					15600	0.0325825		9560	0.0340855
							15610	147.244		15561	148.071									16645.2	-50.04		9561	-44.4972					15610	0.0384878		9561	0.0341272
							15620	147.242		15562	148.068									16660.9	-50.2		9562	-44.4952					15620	0.0439118		9562	0.0341688
							15630	147.24		15563	148.064									16676.7	-49.12		9563	-44.4933					15630	0.0447669		9563	0.0342101
							15640	147.238		15564	148.061									16692.4	-50.86		9564	-44.4914					15640	0.0472118		9564	0.0342512
							15650	147.236		15565	148.058									16708.9	-49.3		9565	-44.4895					15650	0.0495171		9565	0.034292
							15660	147.234		15566	148.055									16725.3	-50.38		9566	-44.4875					15660	0.0495622		9566	0.0343326
							15670	147.232		15567	148.052									16741.8	-50.31		9567	-44.4856					15670	0.0466369		9567	0.034373
							15680	147.231		15568	148.049									16756	-48.76		9568	-44.4837					15680	0.0443295		9568	0.0344131
							15690	147.229		15569	148.047									16770.1	-47.74		9569	-44.4818					15690	0.0490549		9569	0.0344529
							15700	147.227		15570	148.044									16784.3	-49.15		9570	-44.4799					15700	0.0510043		9570	0.0344924
							15710	147.225		15571	148.042									16799.6	-49.62		9571	-44.4781					15710	0.0541473		9571	0.0345317
							15720	147.223		15572	148.039									16814.8	-49.82		9572	-44.4762					15720	0.0549649		9572	0.0345707
							15730	147.221		15573	148.037									16830.1	-50.44		9573	-44.4743					15730	0.0572929		9573	0.0346094
							15740	147.219		15574	148.035									16846.7	-51.4		9574	-44.4724					15740	0.0599061		9574	0.0346478
							15750	147.218		15575	148.034									16863.4	-49.05		9575	-44.4706					15750	0.0593003		9575	0.0346859
							15760	147.216		15576	148.032									16880	-50.01		9576	-44.4687					15760	0.058108		9576	0.0347237
							15770	147.214		15577	148.03									16897.3	-51.3		9577	-44.4669					15770	0.0549927		9577	0.0347612
							15780	147.212		15578	148.029									16914.5	-50.45		9578	-44.4651					15780	0.0507292		9578	0.0347983
							15790	147.211		15579	148.028									16931.8	-50.38		9579	-44.4632					15790	0.0513467		9579	0.0348352
							15800	147.209		15580	148.026									16947.9	-49.44		9580	-44.4614					15800	0.0540413		9580	0.0348717
							15810	147.207		15581	148.025									16964.1	-50.21		9581	-44.4596					15810	0.0574736		9581	0.0349078
							15820	147.206		15582	148.024									16980.2	-50.42		9582	-44.4578					15820	0.0543703		9582	0.0349437
							15830	147.204		15583	148.023									16997.3	-51.04		9583	-44.4561					15830	0.0457416		9583	0.0349792
							15840	147.203		15584	148.023									17014.3	-49.94		9584	-44.4543					15840	0.0379967		9584	0.0350143
							15850	147.201		15585	148.022									17046.8	-49.14		9585	-44.4525					15850	0.0378445		9585	0.035049
							15860	147.199		15586	148.022									17062.2	-50.12		9586	-44.4508					15860	0.0329721		9586	0.0350835
							15870	147.198		15587	148.021									17077.6	-51.18		9587	-44.449					15870	0.025947		9587	0.0351175
							15880	147.196		15588	148.021									17094.5	-49.67		9588	-44.4473					15880	0.0289842		9588	0.0351511
							15890	147.195		15589	148.021									17111.4	-50.29		9589	-44.4456					15890	0.0380156		9589	0.0351844
							15900	147.193		15590	148.021									17128.3	-51.18		9590	-44.4439					15900	0.0404358		9590	0.0352173
							15910	147.192		15591	148.021									17145.2	-50.54		9591	-44.4422					15910	0.0346006		9591	0.0352498
							15920	147.191		15592	148.021									17162.2	-49.51		9592	-44.4405					15920	0.0363524		9592	0.0352819
							15930	147.189		15593	148.021									17179.1	-51.05		9593	-44.4388					15930	0.0391554		9593	0.0353136
							15940	147.188		15594	148.022									17197.9	-51.71		9594	-44.4372					15940	0.0355642		9594	0.0353449
							15950	147.186		15595	148.022									17216.6	-50.99		9595	-44.4355					15950	0.0326364		9595	0.0353758
							15960	147.185		15596	148.023									17235.4	-50.15		9596	-44.4339					15960	0.034449		9596	0.0354063
							15970	147.184		15597	148.024									17253.1	-50.99		9597	-44.4323					15970	0.0369751		9597	0.0354363
							15980	147.182		15598	148.025									17270.9	-51.14		9598	-44.4307					15980	0.0427064		9598	0.0354659
							15990	147.181		15599	148.025									17288.6	-51.27		9599	-44.4291					15990	0.0462679		9599	0.0354951
							16000	147.18		15600	148.027									17306.8	-50.64		9600	-44.4275					16000	0.0435321		9600	0.0355239
							16010	147.179		15601	148.028									17324.9	-50.94		9601	-44.4259					16010	0.0350621		9601	0.0355522
							16020	147.177		15602	148.029									17343.1	-50.67		9602	-44.4244					16020	0.0351203		9602	0.0355801
							16030	147.176		15603	148.03									17361.3	-51.01		9603	-44.4228					16030	0.0396793		9603	0.0356075
							16040	147.175		15604	148.032									17379.5	-51.15		9604	-44.4213					16040	0.0412246		9604	0.0356344
							16050	147.174		15605	148.033									17397.7	-50.43		9605	-44.4198					16050	0.0375943		9605	0.035661
							16060	147.173		15606	148.035									17414.7	-50.08		9606	-44.4183					16060	0.0299068		9606	0.035687
							16070	147.172		15607	148.036									17431.6	-50.56		9607	-44.4168					16070	0.0258462		9607	0.0357126
							16080	147.171		15608	148.038									17448.6	-50.21		9608	-44.4154					16080	0.0275673		9608	0.0357377
							16090	147.169		15609	148.04									17466.2	-51.16		9609	-44.4139					16090	0.0289091		9609	0.0357624
							16100	147.168		15610	148.042									17483.9	-50.65		9610	-44.4125					16100	0.0264589		9610	0.0357866
							16110	147.167		15611	148.044									17501.5	-50.21		9611	-44.4111					16110	0.0332252		9611	0.0358103
							16120	147.166		15612	148.046									17518.5	-50.97		9612	-44.4097					16120	0.0416116		9612	0.0358335
							16130	147.165		15613	148.048									17535.4	-49.89		9613	-44.4083					16130	0.0467918		9613	0.0358562
							16140	147.164		15614	148.05									17552.4	-51.71		9614	-44.4069					16140	0.0425868		9614	0.0358785
							16150	147.163		15615	148.053									17570.8	-50.36		9615	-44.4056					16150	0.03913		9615	0.0359002
							16160	147.162		15616	148.055									17589.1	-50.99		9616	-44.4043					16160	0.0377249		9616	0.0359215
							16170	147.161		15617	148.057									17607.5	-51.4		9617	-44.4029					16170	0.0352858		9617	0.0359423
							16180	147.161		15618	148.06									17626.1	-50.84		9618	-44.4016					16180	0.0388844		9618	0.0359625
							16190	147.16		15619	148.062									17644.6	-51.07		9619	-44.4004					16190	0.0471028		9619	0.0359823
							16200	147.159		15620	148.065									17663.2	-50.64		9620	-44.3991					16200	0.0505655		9620	0.0360015
							16210	147.158		15621	148.068									17699.8	-51.33		9621	-44.3978					16210	0.0522736		9621	0.0360203
							16220	147.157		15622	148.071									17718.1	-51.07		9622	-44.3966					16220	0.0515251		9622	0.0360385
							16230	147.156		15623	148.073									17736.1	-50.86		9623	-44.3954					16230	0.0541296		9623	0.0360562
							16240	147.156		15624	148.076									17754.2	-50.69		9624	-44.3942					16240	0.0703221		9624	0.0360735
							16250	147.155		15625	148.079									17772.2	-51.38		9625	-44.393					16250	0.0857784		9625	0.0360901
							16260	147.154		15626	148.082									17789.7	-50.2		9626	-44.3919					16260	0.094228		9626	0.0361063
							16270	147.153		15627	148.085									17807.3	-50.35		9627	-44.3907					16270	0.0993812		9627	0.036122
							16280	147.153		15628	148.089									17824.8	-50.72		9628	-44.3896					16280	0.104287		9628	0.0361371
							16290	147.152		15629	148.092									17843.5	-51.11		9629	-44.3885					16290	0.114856		9629	0.0361517
							16300	147.151		15630	148.095									17862.2	-51.74		9630	-44.3874					16300	0.109897		9630	0.0361658
							16310	147.151		15631	148.098									17880.9	-51.58		9631	-44.3863					16310	0.109483		9631	0.0361793
							16320	147.15		15632	148.101									17901.4	-52.24		9632	-44.3853					16320	0.118665		9632	0.0361924
							16330	147.149		15633	148.105									17921.8	-51.95		9633	-44.3842					16330	0.116006		9633	0.0362049
							16340	147.149		15634	148.108									17942.3	-52.5		9634	-44.3832					16340	0.107092		9634	0.0362168
							16350	147.148		15635	148.112									17962.6	-50.89		9635	-44.3822					16350	0.0929262		9635	0.0362283
							16360	147.147		15636	148.115									17982.9	-52.28		9636	-44.3812					16360	0.0853875		9636	0.0362392
							16370	147.147		15637	148.119									18003.2	-51.72		9637	-44.3803					16370	0.0769138		9637	0.0362496
							16380	147.146		15638	148.122									18023.4	-52.08		9638	-44.3793					16380	0.0665185		9638	0.0362594
							16390	147.146		15639	148.126									18043.6	-51.6		9639	-44.3784					16390	0.0654654		9639	0.0362687
							16400	147.145		15640	148.13									18063.8	-51.43		9640	-44.3775					16400	0.0743224		9640	0.0362775
							16410	147.145		15641	148.133									18083.7	-51.65		9641	-44.3766					16410	0.0811444		9641	0.0362857
							16420	147.144		15642	148.137									18103.6	-51.95		9642	-44.3758					16420	0.0850153		9642	0.0362934
							16430	147.144		15643	148.141									18123.5	-51.48		9643	-44.3749					16430	0.0840337		9643	0.0363006
							16440	147.143		15644	148.144									18144.4	-52.94		9644	-44.3741					16440	0.0772445		9644	0.0363072
							16450	147.143		15645	148.148									18165.3	-51.8		9645	-44.3733					16450	0.0635068		9645	0.0363133
							16460	147.143		15646	148.152									18186.2	-51.33		9646	-44.3725					16460	0.0636425		9646	0.0363188
							16470	147.142		15647	148.156									18206.2	-52.08		9647	-44.3717					16470	0.0698465		9647	0.0363239
							16480	147.142		15648	148.16									18226.1	-51.57		9648	-44.371					16480	0.0752248		9648	0.0363284
							16490	147.142		15649	148.164									18246.1	-51.41		9649	-44.3702					16490	0.0789939		9649	0.0363323
							16500	147.141		15650	148.168									18266	-51.13		9650	-44.3695					16500	0.0838158		9650	0.0363358
							16510	147.141		15651	148.172									18285.9	-52.25		9651	-44.3688					16510	0.0855029		9651	0.0363387
							16520	147.141		15652	148.176									18305.8	-52.18		9652	-44.3681					16520	0.0822643		9652	0.036341
							16530	147.14		15653	148.18									18326.4	-51.47		9653	-44.3675					16530	0.0788642		9653	0.0363429
							16540	147.14		15654	148.184									18347	-51.88		9654	-44.3668					16540	0.0766378		9654	0.0363442
							16550	147.14		15655	148.188									18367.6	-51.86		9655	-44.3662					16550	0.0785209		9655	0.0363449
							16560	147.139		15656	148.192									18389.3	-52.24		9656	-44.3656					16560	0.0786864		9656	0.0363452
							16570	147.139		15657	148.196									18411	-52.57		9657	-44.365					16570	0.0749747		9657	0.0363449
							16580	147.139		15658	148.2									18432.7	-52.28		9658	-44.3645					16580	0.0641879		9658	0.0363441
							16590	147.139		15659	148.204									18454.1	-51.82		9659	-44.3639					16590	0.0583084		9659	0.0363428
							16600	147.139		15660	148.208									18475.4	-52.03		9660	-44.3634					16600	0.0547835		9660	0.036341
							16610	147.138		15661	148.212									18517.9	-52.1		9661	-44.3629					16610	0.0525466		9661	0.0363386
							16620	147.138		15662	148.217									18539.1	-51.6		9662	-44.3624					16620	0.0507981		9662	0.0363357
							16630	147.138		15663	148.221									18560.2	-52.19		9663	-44.3619					16630	0.0542324		9663	0.0363323
							16640	147.138		15664	148.225									18580.4	-51.59		9664	-44.3614					16640	0.0682778		9664	0.0363284
							16650	147.138		15665	148.229									18600.5	-50.72		9665	-44.361					16650	0.0627145		9665	0.036324
							16660	147.138		15666	148.233									18620.7	-51.19		9666	-44.3606					16660	0.0555782		9666	0.0363191
							16670	147.138		15667	148.238									18640	-51.5		9667	-44.3602					16670	0.0527637		9667	0.0363137
							16680	147.138		15668	148.242									18659.3	-50.54		9668	-44.3598					16680	0.0460227		9668	0.0363078
							16690	147.138		15669	148.246									18678.6	-50.8		9669	-44.3594					16690	0.0459473		9669	0.0363013
							16700	147.138		15670	148.25									18698.4	-51.74		9670	-44.359					16700	0.0548214		9670	0.0362944
							16710	147.137		15671	148.254									18718.3	-51.24		9671	-44.3587					16710	0.0707204		9671	0.036287
							16720	147.137		15672	148.259									18738.1	-52.16		9672	-44.3584					16720	0.0802944		9672	0.0362791
							16730	147.137		15673	148.263									18758.5	-51.04		9673	-44.3581					16730	0.0811197		9673	0.0362707
							16740	147.137		15674	148.267									18778.8	-51.16		9674	-44.3578					16740	0.0710974		9674	0.0362618
							16750	147.137		15675	148.271									18799.2	-51.38		9675	-44.3575					16750	0.0592295		9675	0.0362524
							16760	147.137		15676	148.276									18819.4	-51.19		9676	-44.3573					16760	0.0539411		9676	0.0362425
							16770	147.138		15677	148.28									18839.6	-51.47		9677	-44.357					16770	0.0544273		9677	0.0362322
							16780	147.138		15678	148.284									18859.8	-52.3		9678	-44.3568					16780	0.0552572		9678	0.0362214
							16790	147.138		15679	148.288									18881.9	-51.59		9679	-44.3566					16790	0.0531388		9679	0.0362101
							16800	147.138		15680	148.293									18903.9	-52.27		9680	-44.3564					16800	0.0525425		9680	0.0361984
							16810	147.138		15681	148.297									18926	-52.18		9681	-44.3563					16810	0.0509016		9681	0.0361861
							16820	147.138		15682	148.301									18949.1	-53.27		9682	-44.3561					16820	0.0448481		9682	0.0361735
							16830	147.138		15683	148.305									18972.2	-51.83		9683	-44.356					16830	0.0390739		9683	0.0361603
							16840	147.138		15684	148.31									18995.3	-52.23		9684	-44.3558					16840	0.0338145		9684	0.0361468
							16850	147.138		15685	148.314									19017.8	-51.59		9685	-44.3557					16850	0.0296185		9685	0.0361327
										15686	148.318									19040.4	-52.84		9686	-44.3556					16860	0.0279381		9686	0.0361182
										15687	148.322									19062.9	-52.47		9687	-44.3556					16870	0.0336028		9687	0.0361033
										15688	148.327									19086.1	-52.78		9688	-44.3555					16880	0.03369		9688	0.036088
										15689	148.331									19109.3	-52.06		9689	-44.3554					16890	0.0300784		9689	0.0360722
										15690	148.335									19132.5	-52.12		9690	-44.3554					16900	0.0380844		9690	0.0360559
										15691	148.339									19154.6	-51.7		9691	-44.3554					16910	0.0420169		9691	0.0360393
										15692	148.344									19176.6	-52.28		9692	-44.3554					16920	0.0411771		9692	0.0360222
										15693	148.348									19198.7	-52.37		9693	-44.3554					16930	0.0418402		9693	0.0360047
										15694	148.352									19219.7	-52		9694	-44.3554					16940	0.0441158		9694	0.0359868
										15695	148.356									19240.8	-50.64		9695	-44.3554					16950	0.0444731		9695	0.0359685
										15696	148.36									19261.8	-52.41		9696	-44.3554					16960	0.0359098		9696	0.0359498
										15697	148.365									19284.9	-53.04		9697	-44.3555					16970	0.0375219		9697	0.0359307
										15698	148.369									19307.9	-51.8		9698	-44.3556					16980	0.0491633		9698	0.0359112
										15699	148.373									19331	-52.3		9699	-44.3556					16990	0.055231		9699	0.0358913
										15700	148.377									19353.8	-53.04		9700	-44.3557					17000	0.0629997		9700	0.035871
										15701	148.381									19376.5	-51.64		9701	-44.3558					17010	0.0658052		9701	0.0358503
										15702	148.385									19399.3	-52.09		9702	-44.356					17020	0.0548375		9702	0.0358293
										15703	148.39									19419.1	-51.19		9703	-44.3561					17030	0.0461382		9703	0.0358078
										15704	148.394									19438.8	-50.27		9704	-44.3562					17040	0.039556		9704	0.0357861
										15705	148.398									19458.6	-52.06		9705	-44.3564					17050	0.0313809		9705	0.0357639
										15706	148.402									19480.9	-52.1		9706	-44.3565					17060	0.0292219		9706	0.0357414
										15707	148.406									19503.1	-52.27		9707	-44.3567					17070	0.0273681		9707	0.0357186
										15708	148.41									19525.4	-51.42		9708	-44.3569					17080	0.0260992		9708	0.0356954
										15709	148.414									19546.4	-51.81		9709	-44.3571					17090	0.0295365		9709	0.0356718
										15710	148.418									19567.5	-51.82		9710	-44.3573					17100	0.0348048		9710	0.0356479
										15711	148.422									19588.5	-51.46		9711	-44.3575					17110	0.0303774		9711	0.0356237
										15712	148.426									19609.1	-51.97		9712	-44.3577					17120	0.0269456		9712	0.0355992
										15713	148.43									19629.6	-51.12		9713	-44.3579					17130	0.0314761		9713	0.0355743
										15714	148.434									19650.2	-52.14		9714	-44.3582					17140	0.0361633		9714	0.0355491
										15715	148.438									19671.6	-51.74		9715	-44.3584					17150	0.0433345		9715	0.0355237
										15716	148.442									19693	-51.7		9716	-44.3586					17160	0.0528911		9716	0.0354979
										15717	148.446									19714.4	-50.97		9717	-44.3589					17170	0.0645075		9717	0.0354718
										15718	148.45									19735.8	-51.85		9718	-44.3592					17180	0.0694382		9718	0.0354454
										15719	148.454									19757.2	-52.85		9719	-44.3595					17190	0.0719296		9719	0.0354187
										15720	148.458									19778.6	-50.55		9720	-44.3597					17200	0.0741895		9720	0.0353918
										15721	148.462									19797.5	-51.36		9721	-44.36					17210	0.0680166		9721	0.0353645
										15722	148.466									19816.5	-50.68		9722	-44.3603					17220	0.0429273		9722	0.035337
										15723	148.47									19835.4	-52.5		9723	-44.3606					17230	0.0281676		9723	0.0353092
										15724	148.473									19857.4	-52.19		9724	-44.3609					17240	0.0261356		9724	0.0352812
										15725	148.477									19879.4	-51.67		9725	-44.3613					17250	0.0292826		9725	0.0352529
										15726	148.481									19901.4	-51.35		9726	-44.3616					17260	0.0304717		9726	0.0352244
										15727	148.485									19922.5	-51.9		9727	-44.3619					17270	0.0274326		9727	0.0351956
										15728	148.489									19943.5	-52.1		9728	-44.3622					17280	0.0311435		9728	0.0351665
										15729	148.492									19964.6	-52.1		9729	-44.3626					17290	0.0445676		9729	0.0351373
										15730	148.496									19987.1	-53.6		9730	-44.3629					17300	0.0497399		9730	0.0351078
										15731	148.5									20009.7	-51.43		9731	-44.3633					17310	0.0489322		9731	0.0350781
										15732	148.504									20032.2	-51.56		9732	-44.3636					17320	0.0396652		9732	0.0350482
										15733	148.507									20052.3	-51.78		9733	-44.364					17330	0.0293874		9733	0.0350181
										15734	148.511									20072.4	-50.92		9734	-44.3643					17340	0.0287586		9734	0.0349877
										15735	148.514									20092.5	-51.27		9735	-44.3647					17350	0.0319017		9735	0.0349572
										15736	148.518									20113.1	-52.21		9736	-44.3651					17360	0.0414317		9736	0.0349265
										15737	148.522									20133.8	-51.49		9737	-44.3654					17370	0.0510593		9737	0.0348956
										15738	148.525									20154.4	-51.37		9738	-44.3658					17380	0.0581692		9738	0.0348645
										15739	148.529									20177.1	-53.32		9739	-44.3662					17390	0.0521174		9739	0.0348332
										15740	148.532									20199.9	-52.74		9740	-44.3666					17400	0.04316		9740	0.0348018
										15741	148.536									20222.6	-51.86		9741	-44.367					17410	0.042524		9741	0.0347702
										15742	148.539									20243.9	-52.03		9742	-44.3673					17420	0.0431611		9742	0.0347384
										15743	148.543									20265.2	-51.91		9743	-44.3677					17430	0.0375971		9743	0.0347066
										15744	148.546									20286.5	-51.49		9744	-44.3681					17440	0.0237658		9744	0.0346745
										15745	148.549									20306.7	-52.26		9745	-44.3685					17450	0.0130061		9745	0.0346423
										15746	148.553									20326.9	-50.78		9746	-44.3689					17460	0.0145476		9746	0.03461
										15747	148.556									20347.1	-52.2		9747	-44.3693					17470	0.0172457		9747	0.0345776
										15748	148.559									20368.8	-51.41		9748	-44.3697					17480	0.014695		9748	0.0345451
										15749	148.563									20390.6	-52.71		9749	-44.3701					17490	0.0116945		9749	0.0345124
										15750	148.566									20412.3	-51.5		9750	-44.3705					17500	0.00930862		9750	0.0344796
										15751	148.569									20434.2	-52.93		9751	-44.3709					17510	0.0068589		9751	0.0344468
										15752	148.572									20456	-52.02		9752	-44.3713					17520	0.00477981		9752	0.0344138
										15753	148.576									20477.9	-51.89		9753	-44.3717					17530	0.00506149		9753	0.0343808
										15754	148.579									20499	-51.49		9754	-44.3721					17540	0.00851718		9754	0.0343477
										15755	148.582									20520.1	-52.21		9755	-44.3724					17550	0.0143739		9755	0.0343145
										15756	148.585									20541.2	-51.54		9756	-44.3728					17560	0.0188883		9756	0.0342812
										15757	148.588									20562.3	-51.77		9757	-44.3732					17570	0.0192861		9757	0.0342479
										15758	148.591									20583.4	-52.23		9758	-44.3736					17580	0.0179289		9758	0.0342145
										15759	148.594									20604.5	-51.52		9759	-44.374					17590	0.0174519		9759	0.0341811
										15760	148.597									20625.6	-51.5		9760	-44.3744					17600	0.0184419		9760	0.0341476
										15761	148.6									20646.7	-52.58		9761	-44.3748					17610	0.0220787		9761	0.0341141
										15762	148.602									20667.8	-51.4		9762	-44.3752					17620	0.0277051		9762	0.0340806
										15763	148.605									20688.6	-52		9763	-44.3755					17630	0.0328829		9763	0.034047
										15764	148.608									20709.4	-51.77		9764	-44.3759					17640	0.0363782		9764	0.0340134
										15765	148.611									20730.2	-51.5		9765	-44.3763					17650	0.0365918		9765	0.0339798
										15766	148.613									20749.4	-51.27		9766	-44.3767					17660	0.0326086		9766	0.0339462
										15767	148.616									20768.5	-50.39		9767	-44.377					17670	0.0294533		9767	0.0339127
										15768	148.619									20787.7	-52.07		9768	-44.3774					17680	0.0269954		9768	0.0338791
										15769	148.621									20809.5	-51.75		9769	-44.3778					17690	0.0207992		9769	0.0338455
										15770	148.624									20831.3	-52.41		9770	-44.3781					17700	0.0162603		9770	0.033812
										15771	148.626									20853.1	-52.08		9771	-44.3785					17710	0.0151871		9771	0.0337785
										15772	148.629									20874.5	-52.18		9772	-44.3788					17720	0.015408		9772	0.033745
										15773	148.631									20895.8	-51.48		9773	-44.3792					17730	0.0178678		9773	0.0337116
										15774	148.633									20917.2	-53.77		9774	-44.3795					17740	0.019604		9774	0.0336782
										15775	148.636									20941.1	-53.01		9775	-44.3799					17750	0.0181087		9775	0.0336449
										15776	148.638									20964.9	-51.69		9776	-44.3802					17760	0.0162325		9776	0.0336117
										15777	148.64									20988.8	-52.17		9777	-44.3805					17770	0.0165026		9777	0.0335785
										15778	148.642									21010.4	-52.11		9778	-44.3809					17780	0.0170536		9778	0.0335454
										15779	148.644									21031.9	-51.51		9779	-44.3812					17790	0.0198909		9779	0.0335123
										15780	148.647									21053.5	-51.24		9780	-44.3815					17800	0.0213679		9780	0.0334794
										15781	148.649									21075.9	-52.73		9781	-44.3818					17810	0.0164134		9781	0.0334465
										15782	148.65									21120.6	-52.63		9782	-44.3821					17820	0.012116		9782	0.0334138
										15783	148.652									21144.5	-52.67		9783	-44.3824					17830	0.0131812		9783	0.0333812
										15784	148.654									21168.3	-52.85		9784	-44.3827					17840	0.015035		9784	0.0333487
										15785	148.656									21192.2	-52.67		9785	-44.383					17850	0.0127108		9785	0.0333163
										15786	148.658									21215.9	-52.49		9786	-44.3833					17860	0.00916952		9786	0.033284
										15787	148.66									21239.5	-52.78		9787	-44.3836					17870	0.00960935		9787	0.0332519
										15788	148.661									21263.2	-51.72		9788	-44.3839					17880	0.0108336		9788	0.0332199
										15789	148.663									21284.6	-52.01		9789	-44.3841					17890	0.00883856		9789	0.033188
										15790	148.664									21305.9	-51.71		9790	-44.3844					17900	0.00796304		9790	0.0331564
										15791	148.666									21327.3	-50.9		9791	-44.3846					17910	0.00939161		9791	0.0331248
										15792	148.667									21348.3	-52.44		9792	-44.3849					17920	0.0101407		9792	0.0330935
										15793	148.668									21369.2	-51.76		9793	-44.3851					17930	0.0100146		9793	0.0330623
										15794	148.67									21390.2	-52.67		9794	-44.3854					17940	0.00927997		9794	0.0330313
										15795	148.671									21411.9	-52.27		9795	-44.3856					17950	0.00880393		9795	0.0330005
										15796	148.672									21433.6	-51.07		9796	-44.3858					17960	0.00777379		9796	0.0329699
										15797	148.673									21455.3	-52.71		9797	-44.386					17970	0.00695006		9797	0.0329395
										15798	148.674									21475.8	-50.93		9798	-44.3862					17980	0.00688342		9798	0.0329093
										15799	148.675									21496.4	-51.07		9799	-44.3864					17990	0.00716468		9799	0.0328793
										15800	148.676									21516.9	-52.16		9800	-44.3866					18000	0.00796023		9800	0.0328495
										15801	148.677									21538.5	-51.99		9801	-44.3868					18010	0.00795154		9801	0.03282
										15802	148.678									21560.1	-51.83		9802	-44.387					18020	0.00795799		9802	0.0327907
										15803	148.679									21581.7	-52.52		9803	-44.3872					18030	0.0123991		9803	0.0327616
										15804	148.679									21604.1	-51.94		9804	-44.3874					18040	0.0194418		9804	0.0327328
										15805	148.68									21626.5	-52.44		9805	-44.3875					18050	0.0205025		9805	0.0327042
										15806	148.681									21648.9	-52.82		9806	-44.3877					18060	0.0177593		9806	0.0326759
										15807	148.681									21672.6	-52.51		9807	-44.3878					18070	0.0204863		9807	0.0326479
										15808	148.682									21696.4	-53.11		9808	-44.388					18080	0.0263217		9808	0.0326201
										15809	148.682									21720.1	-52.13		9809	-44.3881					18090	0.024361		9809	0.0325926
										15810	148.682									21741.9	-52.05		9810	-44.3882					18100	0.0173228		9810	0.0325654
										15811	148.683									21763.7	-52.28		9811	-44.3883					18110	0.0140919		9811	0.0325385
										15812	148.683									21785.5	-51.95		9812	-44.3884					18120	0.0136816		9812	0.0325119
										15813	148.683									21806.1	-51.58		9813	-44.3885					18130	0.0126933		9813	0.0324856
										15814	148.683									21826.8	-51.68		9814	-44.3886					18140	0.0110168		9814	0.0324595
										15815	148.683									21847.4	-52.95		9815	-44.3887					18150	0.0104		9815	0.0324339
										15816	148.683									21871.1	-52.78		9816	-44.3888					18160	0.0103847		9816	0.0324085
										15817	148.683									21894.7	-52.98		9817	-44.3889					18170	0.00836365		9817	0.0323834
										15818	148.682									21918.4	-51.56		9818	-44.3889					18180	0.00493891		9818	0.0323587
										15819	148.682									21940.1	-53.2		9819	-44.389					18190	0.00329075		9819	0.0323343
										15820	148.682									21961.7	-51.98		9820	-44.3891					18200	0.00319653		9820	0.0323103
										15821	148.681									21983.4	-53.18		9821	-44.3891					18210	0.0028015		9821	0.0322866
										15822	148.681									22004.8	-50.98		9822	-44.3891					18220	0.00290067		9822	0.0322633
										15823	148.681									22026.1	-52.41		9823	-44.3892					18230	0.00353333		9823	0.0322403
										15824	148.68									22047.5	-52.93		9824	-44.3892					18240	0.0045185		9824	0.0322177
										15825	148.679									22069.7	-52.12		9825	-44.3892					18250	0.00583758		9825	0.0321955
										15826	148.679									22091.9	-52.43		9826	-44.3892					18260	0.00670255		9826	0.0321736
										15827	148.678									22114.1	-52.08		9827	-44.3892					18270	0.00856172		9827	0.0321522
										15828	148.677									22136.2	-52.61		9828	-44.3892					18280	0.010127		9828	0.0321311
										15829	148.676									22158.3	-52.69		9829	-44.3892					18290	0.0114132		9829	0.0321104
										15830	148.675									22202.9	-52.79		9830	-44.3891					18300	0.0125823		9830	0.0320901
										15831	148.674									22225.3	-52.25		9831	-44.3891					18310	0.0134488		9831	0.0320702
										15832	148.673									22247.8	-51.83		9832	-44.3891					18320	0.0118428		9832	0.0320507
										15833	148.672									22268.9	-52.66		9833	-44.389					18330	0.00734536		9833	0.0320316
										15834	148.671									22290	-51.82		9834	-44.389					18340	0.00479213		9834	0.032013
										15835	148.67									22311.1	-52.21		9835	-44.3889					18350	0.0043231		9835	0.0319948
										15836	148.668									22332.3	-52.24		9836	-44.3888					18360	0.00402498		9836	0.0319769
										15837	148.667									22353.6	-51.95		9837	-44.3888					18370	0.00364787		9837	0.0319596
										15838	148.665									22374.8	-51.64		9838	-44.3887					18380	0.00312633		9838	0.0319426
										15839	148.664									22395.9	-52.12		9839	-44.3886					18390	0.00249167		9839	0.0319261
										15840	148.663									22416.9	-52.46		9840	-44.3885					18400	0.00201604		9840	0.0319101
										15841	148.661									22438	-52.98		9841	-44.3884					18410	0.00205687		9841	0.0318945
										15842	148.659									22460.2	-51.7		9842	-44.3883					18420	0.00245186		9842	0.0318793
										15843	148.658									22482.3	-52.76		9843	-44.3882					18430	0.00286241		9843	0.0318646
										15844	148.656									22504.5	-52.27		9844	-44.388					18440	0.00287908		9844	0.0318504
										15845	148.654									22526.7	-52.38		9845	-44.3879					18450	0.00270389		9845	0.0318366
										15846	148.652									22548.9	-52.71		9846	-44.3878					18460	0.00237941		9846	0.0318233
										15847	148.65									22571.1	-53.08		9847	-44.3876					18470	0.00205493		9847	0.0318105
										15848	148.649									22593.7	-52.42		9848	-44.3875					18480	0.00197511		9848	0.0317981
										15849	148.647									22616.4	-52.27		9849	-44.3873					18490	0.00292902		9849	0.0317862
										15850	148.645									22639	-53.16		9850	-44.3872					18500	0.00425014		9850	0.0317748
										15851	148.642									22661.2	-52.46		9851	-44.387					18510	0.00555914		9851	0.0317639
										15852	148.64									22683.3	-51.65		9852	-44.3868					18520	0.00569523		9852	0.0317535
										15853	148.638									22705.5	-51.19		9853	-44.3867					18530	0.0057673		9853	0.0317435
										15854	148.636									22726.6	-52.34		9854	-44.3865					18540	0.0060063		9854	0.0317341
										15855	148.634									22747.7	-52.4		9855	-44.3863					18550	0.00624007		9855	0.0317252
										15856	148.631									22768.8	-52.5		9856	-44.3861					18560	0.00585528		9856	0.0317167
										15857	148.629									22790.8	-51.69		9857	-44.3859					18570	0.00504589		9857	0.0317087
										15858	148.627									22812.8	-52.71		9858	-44.3857					18580	0.00460008		9858	0.0317013
										15859	148.624									22834.8	-52.84		9859	-44.3855					18590	0.00530465		9859	0.0316943
										15860	148.622									22857.6	-52.54		9860	-44.3853					18600	0.00617277		9860	0.0316879
										15861	148.619									22880.5	-52.34		9861	-44.385					18610	0.00694684		9861	0.031682
										15862	148.617									22903.3	-52.47		9862	-44.3848					18620	0.0063656		9862	0.0316765
										15863	148.614									22924.6	-52.09		9863	-44.3846					18630	0.00545966		9863	0.0316716
										15864	148.612									22945.8	-51.36		9864	-44.3844					18640	0.0045553		9864	0.0316672
										15865	148.609									22967.1	-51.81		9865	-44.3841					18650	0.00443211		9865	0.0316634
										15866	148.606									22989	-52.46		9866	-44.3839					18660	0.00542243		9866	0.03166
										15867	148.604									23010.9	-52.34		9867	-44.3836					18670	0.00644492		9867	0.0316571
										15868	148.601									23032.8	-52.2		9868	-44.3834					18680	0.00718783		9868	0.0316548
										15869	148.598									23054.3	-51.25		9869	-44.3831					18690	0.00659223		9869	0.031653
										15870	148.595									23075.9	-52.72		9870	-44.3829					18700	0.00583172		9870	0.0316517
										15871	148.592									23097.4	-52.98		9871	-44.3826					18710	0.00518784		9871	0.0316509
										15872	148.59									23120.1	-51.87		9872	-44.3823					18720	0.00471451		9872	0.0316506
										15873	148.587									23142.8	-52.52		9873	-44.3821					18730	0.00415428		9873	0.0316509
										15874	148.584									23165.5	-52.14		9874	-44.3818					18740	0.00409858		9874	0.0316517
										15875	148.581									23186.1	-51.88		9875	-44.3815					18750	0.00568202		9875	0.031653
										15876	148.578									23206.8	-50.96		9876	-44.3813					18760	0.00726826		9876	0.0316548
										15877	148.575									23227.4	-52.84		9877	-44.381					18770	0.00812672		9877	0.0316571
										15878	148.572									23249.2	-52.21		9878	-44.3807					18780	0.00907383		9878	0.03166
										15879	148.569									23271.1	-51.29		9879	-44.3804					18790	0.008942		9879	0.0316633
										15880	148.566									23292.9	-51.84		9880	-44.3801					18800	0.00845619		9880	0.0316672
										15881	148.563									23313.4	-50.91		9881	-44.3798					18810	0.00741561		9881	0.0316716
										15882	148.559									23333.8	-51.93		9882	-44.3796					18820	0.00633015		9882	0.0316765
										15883	148.556									23354.3	-51.82		9883	-44.3793					18830	0.00549403		9883	0.0316819
										15884	148.553									23374.7	-50.98		9884	-44.379					18840	0.00612508		9884	0.0316879
										15885	148.55									23395.2	-51.83		9885	-44.3787					18850	0.00699589		9885	0.0316943
										15886	148.547									23415.6	-50.91		9886	-44.3784					18860	0.00763614		9886	0.0317013
										15887	148.543									23435.4	-51.22		9887	-44.3781					18870	0.00789223		9887	0.0317087
										15888	148.54									23455.3	-51.67		9888	-44.3778					18880	0.00851265		9888	0.0317167
										15889	148.537									23475.1	-50.97		9889	-44.3775					18890	0.0071456		9889	0.0317251
										15890	148.533									23495.1	-52.03		9890	-44.3772					18900	0.0058588		9890	0.0317341
										15891	148.53									23515.2	-51.14		9891	-44.3769					18910	0.00553425		9891	0.0317435
										15892	148.527									23535.2	-52.2		9892	-44.3766					18920	0.00576284		9892	0.0317535
										15893	148.523									23556	-51.62		9893	-44.3763					18930	0.00572543		9893	0.0317639
										15894	148.52									23576.8	-51.21		9894	-44.376					18940	0.0053005		9894	0.0317748
										15895	148.517									23597.6	-51.6		9895	-44.3757					18950	0.00491312		9895	0.0317862
										15896	148.513									23618.6	-51.86		9896	-44.3754					18960	0.00571321		9896	0.0317981
										15897	148.51									23639.6	-51.82		9897	-44.3751					18970	0.00706142		9897	0.0318105
										15898	148.506									23660.6	-50.65		9898	-44.3748					18980	0.0081725		9898	0.0318233
										15899	148.503									23679.5	-51.59		9899	-44.3745					18990	0.00739758		9899	0.0318366
										15900	148.499									23698.5	-50.53		9900	-44.3742					19000	0.00621595		9900	0.0318504
										15901	148.496									23717.4	-52.3		9901	-44.3739					19010	0.00521669		9901	0.0318646
										15902	148.492									23737.3	-50.83		9902	-44.3736					19020	0.0051		9902	0.0318793
										15903	148.488									23757.2	-50.94		9903	-44.3733					19030	0.0051		9903	0.0318944
										15904	148.485									23777.1	-52.68		9904	-44.373					19040	0.00485762		9904	0.03191
										15905	148.481									23798.1	-51.17		9905	-44.3728					19050	0.00406934		9905	0.031926
										15906	148.478									23819.1	-51.58		9906	-44.3725					19060	0.00326041		9906	0.0319425
										15907	148.474									23840.1	-51.04		9907	-44.3722					19070	0.00285002		9907	0.0319593
										15908	148.47									23860.5	-51.73		9908	-44.3719					19080	0.00285		9908	0.0319767
										15909	148.467									23880.8	-52.01		9909	-44.3716					19090	0.00285263		9909	0.0319944
										15910	148.463									23901.2	-51.51		9910	-44.3714					19100	0.00309332		9910	0.0320126
										15911	148.459									23921.2	-51.95		9911	-44.3711					19110	0.00348879		9911	0.0320311
										15912	148.456									23941.3	-50.93		9912	-44.3708					19120	0.00384094		9912	0.0320501
										15913	148.452									23961.3	-51.68		9913	-44.3706					19130	0.00363125		9913	0.0320695
										15914	148.448									23982.8	-51.48		9914	-44.3703					19140	0.00324896		9914	0.0320892
										15915	148.445									24004.2	-53.15		9915	-44.37					19150	0.00290648		9915	0.0321094
										15916	148.441									24025.7	-52.03		9916	-44.3698					19160	0.00285		9916	0.0321299
										15917	148.437									24047.5	-51.91		9917	-44.3695					19170	0.00285		9917	0.0321508
										15918	148.433									24069.3	-52.8		9918	-44.3693					19180	0.00271543		9918	0.0321721
										15919	148.429									24091.1	-51.86		9919	-44.369					19190	0.00215583		9919	0.0321937
										15920	148.426									24112.6	-51.99		9920	-44.3688					19200	0.00156502		9920	0.0322157
										15921	148.422									24134.1	-52.68		9921	-44.3686					19210	0.00128788		9921	0.0322381
										15922	148.418									24155.6	-52.7		9922	-44.3683					19220	0.00166315		9922	0.0322608
										15923	148.414									24176.6	-51.95		9923	-44.3681					19230	0.00205854		9923	0.0322838
										15924	148.41									24197.7	-51.5		9924	-44.3679					19240	0.00214795		9924	0.0323071
										15925	148.406									24218.7	-52.57		9925	-44.3677					19250	0.00195022		9925	0.0323308
										15926	148.402									24242.1	-53.02		9926	-44.3675					19260	0.00176892		9926	0.0323547
										15927	148.399									24265.5	-53.17		9927	-44.3673					19270	0.0019936		9927	0.032379
										15928	148.395									24288.9	-52.77		9928	-44.3671					19280	0.00242702		9928	0.0324036
										15929	148.391									24310.9	-52.37		9929	-44.3669					19290	0.00298429		9929	0.0324284
										15930	148.387									24332.8	-52.13		9930	-44.3667					19300	0.00340872		9930	0.0324536
										15931	148.383									24354.8	-52.69		9931	-44.3665					19310	0.00385835		9931	0.032479
										15932	148.379									24377.5	-53.09		9932	-44.3664					19320	0.00452169		9932	0.0325047
										15933	148.375									24400.3	-52.35		9933	-44.3662					19330	0.00506079		9933	0.0325306
										15934	148.371									24423	-52.82		9934	-44.366					19340	0.00561127		9934	0.0325568
										15935	148.367									24446.1	-53.33		9935	-44.3659					19350	0.006348		9935	0.0325832
										15936	148.363									24469.1	-52.35		9936	-44.3657					19360	0.00724303		9936	0.0326098
										15937	148.359									24492.2	-52.43		9937	-44.3656					19370	0.0081425		9937	0.0326367
										15938	148.355									24513.7	-52.66		9938	-44.3655					19380	0.00885896		9938	0.0326638
										15939	148.35									24535.1	-51.66		9939	-44.3654					19390	0.00938991		9939	0.0326911
										15940	148.346									24556.6	-52.6		9940	-44.3652					19400	0.0103312		9940	0.0327186
										15941	148.342									24578.7	-52.5		9941	-44.3651					19410	0.0119045		9941	0.0327463
										15942	148.338									24600.8	-52.37		9942	-44.365					19420	0.0117326		9942	0.0327741
										15943	148.334									24622.9	-52.73		9943	-44.3649					19430	0.00987451		9943	0.0328022
										15944	148.33									24646.1	-52.81		9944	-44.3648					19440	0.00763617		9944	0.0328304
										15945	148.326									24669.2	-53.08		9945	-44.3648					19450	0.00629413		9945	0.0328587
										15946	148.321									24692.4	-53.03		9946	-44.3647					19460	0.00600249		9946	0.0328872
										15947	148.317									24715.1	-52.64		9947	-44.3646					19470	0.0093513		9947	0.0329158
										15948	148.313									24737.8	-52.47		9948	-44.3646					19480	0.0124248		9948	0.0329446
										15949	148.309									24760.5	-51.8		9949	-44.3645					19490	0.0114029		9949	0.0329734
										15950	148.304									24782	-52.92		9950	-44.3645					19500	0.0105137		9950	0.0330024
										15951	148.3									24803.6	-52.14		9951	-44.3645					19510	0.0123479		9951	0.0330315
										15952	148.296									24825.1	-51.51		9952	-44.3644					19520	0.0156277		9952	0.0330607
										15953	148.292									24847.5	-52.72		9953	-44.3644					19530	0.0169649		9953	0.0330899
										15954	148.287									24870	-53.72		9954	-44.3644					19540	0.0160105		9954	0.0331192
										15955	148.283									24892.4	-52.9		9955	-44.3644					19550	0.0147175		9955	0.0331486
										15956	148.279									24915.5	-52.33		9956	-44.3645					19560	0.0141004		9956	0.033178
										15957	148.274									24938.6	-53.29		9957	-44.3645					19570	0.0132331		9957	0.0332075
										15958	148.27									24961.7	-52.14		9958	-44.3645					19580	0.0119759		9958	0.033237
										15959	148.265									24984.7	-53.26		9959	-44.3646					19590	0.0113342		9959	0.0332665
										15960	148.261									25007.7	-52.97		9960	-44.3646					19600	0.0113091		9960	0.033296
										15961	148.256									25030.7	-52.96		9961	-44.3647					19610	0.0110813		9961	0.0333255
										15962	148.252									25051.7	-51.7		9962	-44.3647					19620	0.0102923		9962	0.0333551
										15963	148.247									25072.8	-51.56		9963	-44.3648					19630	0.00916181		9963	0.0333846
										15964	148.243									25093.8	-52.6		9964	-44.3649					19640	0.00798412		9964	0.0334141
										15965	148.238									25116.5	-52.89		9965	-44.365					19650	0.00679107		9965	0.0334435
										15966	148.234									25139.1	-52.49		9966	-44.3651					19660	0.00574312		9966	0.0334729
										15967	148.229									25161.8	-53.21		9967	-44.3652					19670	0.00584365		9967	0.0335023
										15968	148.225									25185.8	-52.67		9968	-44.3653					19680	0.00679974		9968	0.0335316
										15969	148.22									25209.8	-53.44		9969	-44.3655					19690	0.00781169		9969	0.0335608
										15970	148.215									25233.8	-52.15		9970	-44.3656					19700	0.00882364		9970	0.03359
										15971	148.211									25255.6	-52.68		9971	-44.3658					19710	0.00925015		9971	0.033619
										15972	148.206									25277.5	-52.24		9972	-44.3659					19720	0.00859741		9972	0.033648
										15973	148.201									25299.3	-52.03		9973	-44.3661					19730	0.0079195		9973	0.0336769
										15974	148.197									25319.9	-51.14		9974	-44.3663					19740	0.00724272		9974	0.0337056
										15975	148.192									25340.4	-52.48		9975	-44.3665					19750	0.00691218		9975	0.0337342
										15976	148.187									25361	-52.03		9976	-44.3667					19760	0.00679718		9976	0.0337627
										15977	148.182									25383.4	-52.39		9977	-44.3669					19770	0.00666711		9977	0.033791
										15978	148.177									25405.7	-53.32		9978	-44.3671					19780	0.00653704		9978	0.0338191
										15979	148.172									25428.1	-52.23		9979	-44.3673					19790	0.00640697		9979	0.0338472
										15980	148.168									25449.2	-52.34		9980	-44.3676					19800	0.0064457		9980	0.033875
										15981	148.163									25470.4	-51.8		9981	-44.3678					19810	0.00670187		9981	0.0339026
										15982	148.158									25491.5	-52.83		9982	-44.3681					19820	0.00699473		9982	0.0339301
										15983	148.153									25512.9	-52.09		9983	-44.3683					19830	0.00766918		9983	0.0339574
										15984	148.148									25534.2	-51.77		9984	-44.3686					19840	0.00844596		9984	0.0339844
										15985	148.143									25555.6	-52.33		9985	-44.3689					19850	0.00921689		9985	0.0340112
										15986	148.138									25577.7	-52.83		9986	-44.3692					19860	0.0100161		9986	0.0340379
										15987	148.132									25599.8	-52.36		9987	-44.3695					19870	0.0109764		9987	0.0340642
										15988	148.127									25621.9	-52.7		9988	-44.3698					19880	0.0119607		9988	0.0340904
										15989	148.122									25645.4	-54.05		9989	-44.3701					19890	0.0129791		9989	0.0341163
										15990	148.117									25669	-52.43		9990	-44.3705					19900	0.0138625		9990	0.0341419
										15991	148.112									25692.5	-52.08		9991	-44.3708					19910	0.0143208		9991	0.0341672
										15992	148.106									25713.5	-51.79		9992	-44.3712					19920	0.0147631		9992	0.0341923
										15993	148.101									25734.4	-52.41		9993	-44.3715					19930	0.0151927		9993	0.0342171
										15994	148.096									25755.4	-52.17		9994	-44.3719					19940	0.0153188		9994	0.0342416
										15995	148.09									25777.1	-52.95		9995	-44.3722					19950	0.0151786		9995	0.0342658
										15996	148.085									25798.7	-51.97		9996	-44.3726					19960	0.0150374		9996	0.0342898
										15997	148.08									25820.4	-53.12		9997	-44.373					19970	0.0148912		9997	0.0343133
[truncated: 11,003 more rows]
